# Supplementary material for: Identification and comparison of novel circular RNAs with associated co-expression and competing endogenous RNA networks in pulmonary tuberculosis
Source: Oncotarget. 2017 Nov 27;8(69):113571–82. doi: 10.18632/oncotarget.22710 (PMC5768347; doi:10.18632/oncotarget.22710)
Supplement: Supplementary file 2 [file oncotarget-08-113571-s002.xls]

## Sheet: enrichment-go-C-vs-FALSE-Up
id	term	category	ListHits	ListTotal	PopHits	PopTotal	pval	padj	Enrichment_score	Gene
GO:0004692	cGMP-dependent protein kinase activity	molecular_function	1	94	1	15090	0	0	160.532	circRNA_09251|NC_000010.11:52280789_52290290_+
GO:0060087	relaxation of vascular smooth muscle	biological_process	2	94	3	15090	2.34109e-07	0.000104061	107.021	circRNA_04892|NC_000004.12:155696756_155722192_+; circRNA_09251|NC_000010.11:52280789_52290290_+
GO:0005902	microvillus	cellular_component	4	94	45	15090	8.45346e-06	0.0017066	14.2695	circRNA_02522|NC_000002.12:159777938_159783469_-; circRNA_02523|NC_000002.12:159780005_159780998_-; circRNA_05248|NC_000005.10:76697987_76701213_+; circRNA_12611|NC_000015.10:55951376_55966546_-
GO:0045732	positive regulation of protein catabolic process	biological_process	5	94	86	15090	1.56596e-05	0.0017066	9.33325	circRNA_02852|NC_000002.12:214752447_214797117_-; circRNA_03586|NC_000003.12:119843255_119863605_-; circRNA_10365|NC_000011.10:121513003_121514321_+; circRNA_12611|NC_000015.10:55951376_55966546_-; circRNA_15254|NC_000020.11:34457390_34471515_+
GO:0010243	response to organonitrogen compound	biological_process	2	94	9	15090	1.91377e-05	0.0017066	35.6738	circRNA_01274|NC_000001.11:186893011_186894211_+; circRNA_04804|NC_000004.12:139695197_139704196_+
GO:0002151	G-quadruplex RNA binding	molecular_function	2	94	10	15090	2.72161e-05	0.0017066	32.1064	circRNA_16205|NC_000023.11:148651328_148662768_+; circRNA_16206|NC_000023.11:148651999_148662768_+
GO:0070531	BRCA1-A complex	cellular_component	3	94	30	15090	3.41794e-05	0.0017066	16.0532	circRNA_02852|NC_000002.12:214752447_214797117_-; circRNA_04558|NC_000004.12:83470203_83472288_-; circRNA_05773|NC_000005.10:176975396_176982623_-
GO:0006664	glycolipid metabolic process	biological_process	1	94	2	15090	3.83938e-05	0.0017066	80.266	circRNA_03505|NC_000003.12:98768430_98773983_+
GO:0052798	beta-galactoside alpha-2,3-sialyltransferase activity	molecular_function	1	94	2	15090	3.83938e-05	0.0017066	80.266	circRNA_03505|NC_000003.12:98768430_98773983_+
GO:0004020	adenylylsulfate kinase activity	molecular_function	1	94	2	15090	3.83938e-05	0.0017066	80.266	circRNA_04678|NC_000004.12:107682015_107701285_-
GO:0004781	sulfate adenylyltransferase (ATP) activity	molecular_function	1	94	2	15090	3.83938e-05	0.0017066	80.266	circRNA_04678|NC_000004.12:107682015_107701285_-
GO:0016779	nucleotidyltransferase activity	molecular_function	1	94	2	15090	3.83938e-05	0.0017066	80.266	circRNA_04678|NC_000004.12:107682015_107701285_-
GO:0050428	3'-phosphoadenosine 5'-phosphosulfate biosynthetic process	biological_process	1	94	2	15090	3.83938e-05	0.0017066	80.266	circRNA_04678|NC_000004.12:107682015_107701285_-
GO:0004464	leukotriene-C4 synthase activity	molecular_function	1	94	2	15090	3.83938e-05	0.0017066	80.266	circRNA_04804|NC_000004.12:139695197_139704196_+
GO:0004602	glutathione peroxidase activity	molecular_function	1	94	2	15090	3.83938e-05	0.0017066	80.266	circRNA_04804|NC_000004.12:139695197_139704196_+
GO:0052565	response to defense-related host nitric oxide production	biological_process	1	94	2	15090	3.83938e-05	0.0017066	80.266	circRNA_04892|NC_000004.12:155696756_155722192_+
GO:0003955	NAD(P)H dehydrogenase (quinone) activity	molecular_function	1	94	2	15090	3.83938e-05	0.0017066	80.266	circRNA_04918|NC_000004.12:169002071_169007756_-
GO:0019367	fatty acid elongation, saturated fatty acid	biological_process	1	94	2	15090	3.83938e-05	0.0017066	80.266	circRNA_05151|NC_000005.10:60748267_60772093_-
GO:0038168	epidermal growth factor receptor signaling pathway via I-kappaB kinase/NF-kappaB cascade	biological_process	1	94	2	15090	3.83938e-05	0.0017066	80.266	circRNA_15157|NC_000020.11:4795815_4801062_-
GO:0046849	bone remodeling	biological_process	1	94	2	15090	3.83938e-05	0.0017066	80.266	circRNA_15157|NC_000020.11:4795815_4801062_-
GO:0002891	positive regulation of immunoglobulin mediated immune response	biological_process	2	94	12	15090	4.94465e-05	0.00199809	26.7553	circRNA_14622|NC_000018.10:69935732_69947433_-; circRNA_14623|NC_000018.10:69935732_69947532_-
GO:0033005	positive regulation of mast cell activation	biological_process	2	94	12	15090	4.94465e-05	0.00199809	26.7553	circRNA_14622|NC_000018.10:69935732_69947433_-; circRNA_14623|NC_000018.10:69935732_69947532_-
GO:0097300	programmed necrotic cell death	biological_process	2	94	13	15090	6.39904e-05	0.00199961	24.6972	circRNA_06439|NC_000006.12:136669283_136698682_-; circRNA_06441|NC_000006.12:136694140_136698682_-
GO:1902170	cellular response to reactive nitrogen species	biological_process	2	94	13	15090	6.39904e-05	0.00199961	24.6972	circRNA_06439|NC_000006.12:136669283_136698682_-; circRNA_06441|NC_000006.12:136694140_136698682_-
GO:1902911	protein kinase complex	cellular_component	2	94	13	15090	6.39904e-05	0.00199961	24.6972	circRNA_06439|NC_000006.12:136669283_136698682_-; circRNA_06441|NC_000006.12:136694140_136698682_-
GO:1990604	IRE1-TRAF2-ASK1 complex	cellular_component	2	94	14	15090	8.10748e-05	0.00199961	22.9331	circRNA_06439|NC_000006.12:136669283_136698682_-; circRNA_06441|NC_000006.12:136694140_136698682_-
GO:0009051	pentose-phosphate shunt, oxidative branch	biological_process	1	94	3	15090	0.000114713	0.00199961	53.5106	circRNA_00074|NC_000001.11:10411418_10413251_+
GO:0019322	pentose biosynthetic process	biological_process	1	94	3	15090	0.000114713	0.00199961	53.5106	circRNA_00074|NC_000001.11:10411418_10413251_+
GO:0019521	D-gluconate metabolic process	biological_process	1	94	3	15090	0.000114713	0.00199961	53.5106	circRNA_00074|NC_000001.11:10411418_10413251_+
GO:0044194	cytolytic granule	cellular_component	1	94	3	15090	0.000114713	0.00199961	53.5106	circRNA_00329|NC_000001.11:32944019_32945628_-
GO:0001554	luteolysis	biological_process	1	94	3	15090	0.000114713	0.00199961	53.5106	circRNA_01274|NC_000001.11:186893011_186894211_+
GO:0006690	icosanoid metabolic process	biological_process	1	94	3	15090	0.000114713	0.00199961	53.5106	circRNA_01274|NC_000001.11:186893011_186894211_+
GO:0031622	positive regulation of fever generation	biological_process	1	94	3	15090	0.000114713	0.00199961	53.5106	circRNA_01274|NC_000001.11:186893011_186894211_+
GO:0043129	surfactant homeostasis	biological_process	1	94	3	15090	0.000114713	0.00199961	53.5106	circRNA_01274|NC_000001.11:186893011_186894211_+
GO:0046456	icosanoid biosynthetic process	biological_process	1	94	3	15090	0.000114713	0.00199961	53.5106	circRNA_01274|NC_000001.11:186893011_186894211_+
GO:0047498	calcium-dependent phospholipase A2 activity	molecular_function	1	94	3	15090	0.000114713	0.00199961	53.5106	circRNA_01274|NC_000001.11:186893011_186894211_+
GO:0051597	response to methylmercury	biological_process	1	94	3	15090	0.000114713	0.00199961	53.5106	circRNA_01274|NC_000001.11:186893011_186894211_+
GO:0070436	Grb2-EGFR complex	cellular_component	1	94	3	15090	0.000114713	0.00199961	53.5106	circRNA_04098|NC_000003.12:195878253_195888606_-
GO:0009635	response to herbicide	biological_process	1	94	3	15090	0.000114713	0.00199961	53.5106	circRNA_04892|NC_000004.12:155696756_155722192_+
GO:0008753	NADPH dehydrogenase (quinone) activity	molecular_function	1	94	3	15090	0.000114713	0.00199961	53.5106	circRNA_04918|NC_000004.12:169002071_169007756_-
GO:0044597	daunorubicin metabolic process	biological_process	1	94	3	15090	0.000114713	0.00199961	53.5106	circRNA_04918|NC_000004.12:169002071_169007756_-
GO:0044598	doxorubicin metabolic process	biological_process	1	94	3	15090	0.000114713	0.00199961	53.5106	circRNA_04918|NC_000004.12:169002071_169007756_-
GO:0006478	peptidyl-tyrosine sulfation	biological_process	1	94	3	15090	0.000114713	0.00199961	53.5106	circRNA_06960|NC_000007.14:66240325_66241270_+
GO:0008476	protein-tyrosine sulfotransferase activity	molecular_function	1	94	3	15090	0.000114713	0.00199961	53.5106	circRNA_06960|NC_000007.14:66240325_66241270_+
GO:0010766	negative regulation of sodium ion transport	biological_process	1	94	3	15090	0.000114713	0.00199961	53.5106	circRNA_12611|NC_000015.10:55951376_55966546_-
GO:0010768	negative regulation of transcription from RNA polymerase II promoter in response to UV-induced DNA damage	biological_process	1	94	3	15090	0.000114713	0.00199961	53.5106	circRNA_12611|NC_000015.10:55951376_55966546_-
GO:0019089	transmission of virus	biological_process	1	94	3	15090	0.000114713	0.00199961	53.5106	circRNA_12611|NC_000015.10:55951376_55966546_-
GO:0044111	development involved in symbiotic interaction	biological_process	1	94	3	15090	0.000114713	0.00199961	53.5106	circRNA_12611|NC_000015.10:55951376_55966546_-
GO:0046824	positive regulation of nucleocytoplasmic transport	biological_process	1	94	3	15090	0.000114713	0.00199961	53.5106	circRNA_12611|NC_000015.10:55951376_55966546_-
GO:0050807	regulation of synapse organization	biological_process	1	94	3	15090	0.000114713	0.00199961	53.5106	circRNA_12611|NC_000015.10:55951376_55966546_-
GO:0050815	phosphoserine binding	molecular_function	1	94	3	15090	0.000114713	0.00199961	53.5106	circRNA_12611|NC_000015.10:55951376_55966546_-
GO:0070059	intrinsic apoptotic signaling pathway in response to endoplasmic reticulum stress	biological_process	3	94	41	15090	0.000119858	0.00204911	11.7462	circRNA_03586|NC_000003.12:119843255_119863605_-; circRNA_06439|NC_000006.12:136669283_136698682_-; circRNA_06441|NC_000006.12:136694140_136698682_-
GO:0046330	positive regulation of JNK cascade	biological_process	4	94	78	15090	0.000124245	0.00208403	8.23241	circRNA_06439|NC_000006.12:136669283_136698682_-; circRNA_06441|NC_000006.12:136694140_136698682_-; circRNA_07902|NC_000008.11:98526742_98596169_-; circRNA_15157|NC_000020.11:4795815_4801062_-
GO:0018027	peptidyl-lysine dimethylation	biological_process	2	94	17	15090	0.000149418	0.00245987	18.8861	circRNA_08858|NC_000009.12:137754171_137762820_+; circRNA_08860|NC_000009.12:137790848_137818138_+
GO:0018026	peptidyl-lysine monomethylation	biological_process	2	94	19	15090	0.000211006	0.00267278	16.8981	circRNA_08858|NC_000009.12:137754171_137762820_+; circRNA_08860|NC_000009.12:137790848_137818138_+
GO:0002860	positive regulation of natural killer cell mediated cytotoxicity directed against tumor cell target	biological_process	2	94	19	15090	0.000211006	0.00267278	16.8981	circRNA_14622|NC_000018.10:69935732_69947433_-; circRNA_14623|NC_000018.10:69935732_69947532_-
GO:0016578	histone deubiquitination	biological_process	3	94	48	15090	0.000222755	0.00267278	10.0332	circRNA_02044|NC_000002.12:61280244_61281242_-; circRNA_12673|NC_000015.10:63529014_63537156_+; circRNA_12685|NC_000015.10:63553715_63574403_+
GO:0008970	phosphatidylcholine 1-acylhydrolase activity	molecular_function	1	94	4	15090	0.000228494	0.00267278	40.133	circRNA_01274|NC_000001.11:186893011_186894211_+
GO:0046697	decidualization	biological_process	1	94	4	15090	0.000228494	0.00267278	40.133	circRNA_01274|NC_000001.11:186893011_186894211_+
GO:0050482	arachidonic acid secretion	biological_process	1	94	4	15090	0.000228494	0.00267278	40.133	circRNA_01274|NC_000001.11:186893011_186894211_+
GO:0004364	glutathione transferase activity	molecular_function	1	94	4	15090	0.000228494	0.00267278	40.133	circRNA_04804|NC_000004.12:139695197_139704196_+
GO:0019370	leukotriene biosynthetic process	biological_process	1	94	4	15090	0.000228494	0.00267278	40.133	circRNA_04804|NC_000004.12:139695197_139704196_+
GO:1901687	glutathione derivative biosynthetic process	biological_process	1	94	4	15090	0.000228494	0.00267278	40.133	circRNA_04804|NC_000004.12:139695197_139704196_+
GO:0007263	nitric oxide mediated signal transduction	biological_process	1	94	4	15090	0.000228494	0.00267278	40.133	circRNA_04892|NC_000004.12:155696756_155722192_+
GO:0048038	quinone binding	molecular_function	1	94	4	15090	0.000228494	0.00267278	40.133	circRNA_04918|NC_000004.12:169002071_169007756_-
GO:0009922	fatty acid elongase activity	molecular_function	1	94	4	15090	0.000228494	0.00267278	40.133	circRNA_05151|NC_000005.10:60748267_60772093_-
GO:0034626	fatty acid elongation, polyunsaturated fatty acid	biological_process	1	94	4	15090	0.000228494	0.00267278	40.133	circRNA_05151|NC_000005.10:60748267_60772093_-
GO:0090367	negative regulation of mRNA modification	biological_process	1	94	4	15090	0.000228494	0.00267278	40.133	circRNA_06206|NC_000006.12:85618818_85619417_-
GO:1904668	positive regulation of ubiquitin protein ligase activity	biological_process	1	94	4	15090	0.000228494	0.00267278	40.133	circRNA_08576|NC_000009.12:96522506_96565483_-
GO:0019934	cGMP-mediated signaling	biological_process	1	94	4	15090	0.000228494	0.00267278	40.133	circRNA_09251|NC_000010.11:52280789_52290290_+
GO:0070886	positive regulation of calcineurin-NFAT signaling cascade	biological_process	1	94	4	15090	0.000228494	0.00267278	40.133	circRNA_11175|NC_000012.12:120782655_120791557_-
GO:0003197	endocardial cushion development	biological_process	1	94	4	15090	0.000228494	0.00267278	40.133	circRNA_12611|NC_000015.10:55951376_55966546_-
GO:0016327	apicolateral plasma membrane	cellular_component	1	94	4	15090	0.000228494	0.00267278	40.133	circRNA_12611|NC_000015.10:55951376_55966546_-
GO:0030948	negative regulation of vascular endothelial growth factor receptor signaling pathway	biological_process	1	94	4	15090	0.000228494	0.00267278	40.133	circRNA_12611|NC_000015.10:55951376_55966546_-
GO:0032439	endosome localization	biological_process	1	94	4	15090	0.000228494	0.00267278	40.133	circRNA_13581|NC_000017.11:4189382_4192860_-
GO:0048549	positive regulation of pinocytosis	biological_process	1	94	4	15090	0.000228494	0.00267278	40.133	circRNA_13581|NC_000017.11:4189382_4192860_-
GO:0016021	integral component of membrane	cellular_component	23	94	1813	15090	0.000232882	0.00268873	2.03653	circRNA_00329|NC_000001.11:32944019_32945628_-; circRNA_01149|NC_000001.11:172551512_172579267_+; circRNA_02522|NC_000002.12:159777938_159783469_-; circRNA_02523|NC_000002.12:159780005_159780998_-; circRNA_02631|NC_000002.12:175979810_175994280_-; circRNA_03505|NC_000003.12:98768430_98773983_+; circRNA_03621|NC_000003.12:123223559_123259589_+; circRNA_03804|NC_000003.12:149846011_149895560_+; cir…
GO:0007611	learning or memory	biological_process	2	94	20	15090	0.000247124	0.00281658	16.0532	circRNA_16205|NC_000023.11:148651328_148662768_+; circRNA_16206|NC_000023.11:148651999_148662768_+
GO:0003906	DNA-(apurinic or apyrimidinic site) lyase activity	molecular_function	2	94	21	15090	0.000287013	0.00309337	15.2888	circRNA_02130|NC_000002.12:68567341_68578003_+; circRNA_04943|NC_000004.12:177351380_177353728_+
GO:0002931	response to ischemia	biological_process	2	94	21	15090	0.000287013	0.00309337	15.2888	circRNA_06439|NC_000006.12:136669283_136698682_-; circRNA_06441|NC_000006.12:136694140_136698682_-
GO:0046976	histone methyltransferase activity (H3-K27 specific)	molecular_function	2	94	21	15090	0.000287013	0.00309337	15.2888	circRNA_08858|NC_000009.12:137754171_137762820_+; circRNA_08860|NC_000009.12:137790848_137818138_+
GO:0046974	histone methyltransferase activity (H3-K9 specific)	molecular_function	2	94	22	15090	0.000330834	0.00309337	14.5938	circRNA_08858|NC_000009.12:137754171_137762820_+; circRNA_08860|NC_000009.12:137790848_137818138_+
GO:0060992	response to fungicide	biological_process	2	94	22	15090	0.000330834	0.00309337	14.5938	circRNA_08858|NC_000009.12:137754171_137762820_+; circRNA_08860|NC_000009.12:137790848_137818138_+
GO:0051567	histone H3-K9 methylation	biological_process	2	94	23	15090	0.000378746	0.00309337	13.9593	circRNA_08858|NC_000009.12:137754171_137762820_+; circRNA_08860|NC_000009.12:137790848_137818138_+
GO:0060369	positive regulation of Fc receptor mediated stimulatory signaling pathway	biological_process	2	94	23	15090	0.000378746	0.00309337	13.9593	circRNA_14622|NC_000018.10:69935732_69947433_-; circRNA_14623|NC_000018.10:69935732_69947532_-
GO:0036150	phosphatidylserine acyl-chain remodeling	biological_process	1	94	5	15090	0.000379277	0.00309337	32.1064	circRNA_01274|NC_000001.11:186893011_186894211_+
GO:0000320	re-entry into mitotic cell cycle	biological_process	1	94	5	15090	0.000379277	0.00309337	32.1064	circRNA_03586|NC_000003.12:119843255_119863605_-
GO:0010918	positive regulation of mitochondrial membrane potential	biological_process	1	94	5	15090	0.000379277	0.00309337	32.1064	circRNA_03586|NC_000003.12:119843255_119863605_-
GO:0014043	negative regulation of neuron maturation	biological_process	1	94	5	15090	0.000379277	0.00309337	32.1064	circRNA_03586|NC_000003.12:119843255_119863605_-
GO:0034392	negative regulation of smooth muscle cell apoptotic process	biological_process	1	94	5	15090	0.000379277	0.00309337	32.1064	circRNA_03586|NC_000003.12:119843255_119863605_-
GO:0036018	cellular response to erythropoietin	biological_process	1	94	5	15090	0.000379277	0.00309337	32.1064	circRNA_03586|NC_000003.12:119843255_119863605_-
GO:0044337	canonical Wnt signaling pathway involved in positive regulation of apoptotic process	biological_process	1	94	5	15090	0.000379277	0.00309337	32.1064	circRNA_03586|NC_000003.12:119843255_119863605_-
GO:0048168	regulation of neuronal synaptic plasticity	biological_process	1	94	5	15090	0.000379277	0.00309337	32.1064	circRNA_03586|NC_000003.12:119843255_119863605_-
GO:0071109	superior temporal gyrus development	biological_process	1	94	5	15090	0.000379277	0.00309337	32.1064	circRNA_03586|NC_000003.12:119843255_119863605_-
GO:0071282	cellular response to iron(II) ion	biological_process	1	94	5	15090	0.000379277	0.00309337	32.1064	circRNA_03586|NC_000003.12:119843255_119863605_-
GO:0071871	response to epinephrine	biological_process	1	94	5	15090	0.000379277	0.00309337	32.1064	circRNA_03586|NC_000003.12:119843255_119863605_-
GO:1901030	positive regulation of mitochondrial outer membrane permeabilization involved in apoptotic signaling pathway	biological_process	1	94	5	15090	0.000379277	0.00309337	32.1064	circRNA_03586|NC_000003.12:119843255_119863605_-
GO:1904339	negative regulation of dopaminergic neuron differentiation	biological_process	1	94	5	15090	0.000379277	0.00309337	32.1064	circRNA_03586|NC_000003.12:119843255_119863605_-
GO:1990418	response to insulin-like growth factor stimulus	biological_process	1	94	5	15090	0.000379277	0.00309337	32.1064	circRNA_03586|NC_000003.12:119843255_119863605_-
GO:1990478	response to ultrasound	biological_process	1	94	5	15090	0.000379277	0.00309337	32.1064	circRNA_03586|NC_000003.12:119843255_119863605_-
GO:1990776	response to angiotensin	biological_process	1	94	5	15090	0.000379277	0.00309337	32.1064	circRNA_03586|NC_000003.12:119843255_119863605_-
GO:2000077	negative regulation of type B pancreatic cell development	biological_process	1	94	5	15090	0.000379277	0.00309337	32.1064	circRNA_03586|NC_000003.12:119843255_119863605_-
GO:2000466	negative regulation of glycogen (starch) synthase activity	biological_process	1	94	5	15090	0.000379277	0.00309337	32.1064	circRNA_03586|NC_000003.12:119843255_119863605_-
GO:0000103	sulfate assimilation	biological_process	1	94	5	15090	0.000379277	0.00309337	32.1064	circRNA_04678|NC_000004.12:107682015_107701285_-
GO:0030828	positive regulation of cGMP biosynthetic process	biological_process	1	94	5	15090	0.000379277	0.00309337	32.1064	circRNA_04892|NC_000004.12:155696756_155722192_+
GO:0042761	very long-chain fatty acid biosynthetic process	biological_process	1	94	5	15090	0.000379277	0.00309337	32.1064	circRNA_05151|NC_000005.10:60748267_60772093_-
GO:1990635	proximal dendrite	cellular_component	1	94	5	15090	0.000379277	0.00309337	32.1064	circRNA_06206|NC_000006.12:85618818_85619417_-
GO:0090331	negative regulation of platelet aggregation	biological_process	1	94	5	15090	0.000379277	0.00309337	32.1064	circRNA_09251|NC_000010.11:52280789_52290290_+
GO:0098559	cytoplasmic side of early endosome membrane	cellular_component	1	94	5	15090	0.000379277	0.00309337	32.1064	circRNA_10876|NC_000012.12:71769800_71774022_+
GO:0031572	G2 DNA damage checkpoint	biological_process	3	94	56	15090	0.000404796	0.00327149	8.59992	circRNA_04558|NC_000004.12:83470203_83472288_-; circRNA_05773|NC_000005.10:176975396_176982623_-; circRNA_08576|NC_000009.12:96522506_96565483_-
GO:0038066	p38MAPK cascade	biological_process	2	94	24	15090	0.000430905	0.00342031	13.3777	circRNA_06439|NC_000006.12:136669283_136698682_-; circRNA_06441|NC_000006.12:136694140_136698682_-
GO:0016279	protein-lysine N-methyltransferase activity	molecular_function	2	94	24	15090	0.000430905	0.00342031	13.3777	circRNA_08858|NC_000009.12:137754171_137762820_+; circRNA_08860|NC_000009.12:137790848_137818138_+
GO:0005095	GTPase inhibitor activity	molecular_function	2	94	25	15090	0.000487461	0.00383498	12.8426	circRNA_04098|NC_000003.12:195878253_195888606_-; circRNA_05248|NC_000005.10:76697987_76701213_+
GO:0001542	ovulation from ovarian follicle	biological_process	1	94	6	15090	0.000566606	0.00393526	26.7553	circRNA_01274|NC_000001.11:186893011_186894211_+
GO:0042588	zymogen granule	cellular_component	1	94	6	15090	0.000566606	0.00393526	26.7553	circRNA_01274|NC_000001.11:186893011_186894211_+
GO:0036195	muscle cell projection membrane	cellular_component	1	94	6	15090	0.000566606	0.00393526	26.7553	circRNA_02866|NC_000002.12:218238664_218239484_+
GO:0071354	cellular response to interleukin-6	biological_process	1	94	6	15090	0.000566606	0.00393526	26.7553	circRNA_03505|NC_000003.12:98768430_98773983_+
GO:0036016	cellular response to interleukin-3	biological_process	1	94	6	15090	0.000566606	0.00393526	26.7553	circRNA_03586|NC_000003.12:119843255_119863605_-
GO:0099565	chemical synaptic transmission, postsynaptic	biological_process	1	94	6	15090	0.000566606	0.00393526	26.7553	circRNA_03586|NC_000003.12:119843255_119863605_-
GO:2000738	positive regulation of stem cell differentiation	biological_process	1	94	6	15090	0.000566606	0.00393526	26.7553	circRNA_03586|NC_000003.12:119843255_119863605_-
GO:0004383	guanylate cyclase activity	molecular_function	1	94	6	15090	0.000566606	0.00393526	26.7553	circRNA_04892|NC_000004.12:155696756_155722192_+
GO:0006182	cGMP biosynthetic process	biological_process	1	94	6	15090	0.000566606	0.00393526	26.7553	circRNA_04892|NC_000004.12:155696756_155722192_+
GO:0008074	guanylate cyclase complex, soluble	cellular_component	1	94	6	15090	0.000566606	0.00393526	26.7553	circRNA_04892|NC_000004.12:155696756_155722192_+
GO:0070934	CRD-mediated mRNA stabilization	biological_process	1	94	6	15090	0.000566606	0.00393526	26.7553	circRNA_06206|NC_000006.12:85618818_85619417_-
GO:0009299	mRNA transcription	biological_process	1	94	6	15090	0.000566606	0.00393526	26.7553	circRNA_09869|NC_000011.10:33338757_33341686_+
GO:2000643	positive regulation of early endosome to late endosome transport	biological_process	1	94	6	15090	0.000566606	0.00393526	26.7553	circRNA_10876|NC_000012.12:71769800_71774022_+
GO:0014894	response to denervation involved in regulation of muscle adaptation	biological_process	1	94	6	15090	0.000566606	0.00393526	26.7553	circRNA_12611|NC_000015.10:55951376_55966546_-
GO:1901223	negative regulation of NIK/NF-kappaB signaling	biological_process	1	94	6	15090	0.000566606	0.00393526	26.7553	circRNA_15157|NC_000020.11:4795815_4801062_-
GO:0035307	positive regulation of protein dephosphorylation	biological_process	2	94	27	15090	0.000614359	0.00420127	11.8913	circRNA_01387|NC_000001.11:212342188_212347406_+; circRNA_11175|NC_000012.12:120782655_120791557_-
GO:0070734	histone H3-K27 methylation	biological_process	2	94	27	15090	0.000614359	0.00420127	11.8913	circRNA_08858|NC_000009.12:137754171_137762820_+; circRNA_08860|NC_000009.12:137790848_137818138_+
GO:1901216	positive regulation of neuron death	biological_process	3	94	64	15090	0.000674181	0.0045312	7.52493	circRNA_03586|NC_000003.12:119843255_119863605_-; circRNA_06439|NC_000006.12:136669283_136698682_-; circRNA_06441|NC_000006.12:136694140_136698682_-
GO:0034314	Arp2/3 complex-mediated actin nucleation	biological_process	2	94	28	15090	0.000684989	0.0045312	11.4666	circRNA_02866|NC_000002.12:218238664_218239484_+; circRNA_05248|NC_000005.10:76697987_76701213_+
GO:0070742	C2H2 zinc finger domain binding	molecular_function	2	94	28	15090	0.000684989	0.0045312	11.4666	circRNA_08858|NC_000009.12:137754171_137762820_+; circRNA_08860|NC_000009.12:137790848_137818138_+
GO:0031624	ubiquitin conjugating enzyme binding	molecular_function	3	94	65	15090	0.000714993	0.0045312	7.40917	circRNA_00329|NC_000001.11:32944019_32945628_-; circRNA_04413|NC_000004.12:51863437_51886638_+; circRNA_07115|NC_000007.14:92294889_92307656_+
GO:0004616	phosphogluconate dehydrogenase (decarboxylating) activity	molecular_function	1	94	7	15090	0.00079003	0.0045312	22.9331	circRNA_00074|NC_000001.11:10411418_10413251_+
GO:0031091	platelet alpha granule	cellular_component	1	94	7	15090	0.00079003	0.0045312	22.9331	circRNA_00806|NC_000001.11:108782422_108794907_+
GO:0045955	negative regulation of calcium ion-dependent exocytosis	biological_process	1	94	7	15090	0.00079003	0.0045312	22.9331	circRNA_00806|NC_000001.11:108782422_108794907_+
GO:0006663	platelet activating factor biosynthetic process	biological_process	1	94	7	15090	0.00079003	0.0045312	22.9331	circRNA_01274|NC_000001.11:186893011_186894211_+
GO:0010825	positive regulation of centrosome duplication	biological_process	1	94	7	15090	0.00079003	0.0045312	22.9331	circRNA_01637|NC_000002.12:11286539_11287736_-
GO:0071394	cellular response to testosterone stimulus	biological_process	1	94	7	15090	0.00079003	0.0045312	22.9331	circRNA_01637|NC_000002.12:11286539_11287736_-
GO:0072518	Rho-dependent protein serine/threonine kinase activity	molecular_function	1	94	7	15090	0.00079003	0.0045312	22.9331	circRNA_01637|NC_000002.12:11286539_11287736_-
GO:0071285	cellular response to lithium ion	biological_process	1	94	7	15090	0.00079003	0.0045312	22.9331	circRNA_03586|NC_000003.12:119843255_119863605_-
GO:0070537	histone H2A K63-linked deubiquitination	biological_process	1	94	7	15090	0.00079003	0.0045312	22.9331	circRNA_05773|NC_000005.10:176975396_176982623_-
GO:0097452	GAIT complex	cellular_component	1	94	7	15090	0.00079003	0.0045312	22.9331	circRNA_06206|NC_000006.12:85618818_85619417_-
GO:0004484	mRNA guanylyltransferase activity	molecular_function	1	94	7	15090	0.00079003	0.0045312	22.9331	circRNA_06231|NC_000006.12:88844357_88853764_-
GO:0004651	polynucleotide 5'-phosphatase activity	molecular_function	1	94	7	15090	0.00079003	0.0045312	22.9331	circRNA_06231|NC_000006.12:88844357_88853764_-
GO:0008192	RNA guanylyltransferase activity	molecular_function	1	94	7	15090	0.00079003	0.0045312	22.9331	circRNA_06231|NC_000006.12:88844357_88853764_-
GO:0050355	triphosphatase activity	molecular_function	1	94	7	15090	0.00079003	0.0045312	22.9331	circRNA_06231|NC_000006.12:88844357_88853764_-
GO:0098507	polynucleotide 5' dephosphorylation	biological_process	1	94	7	15090	0.00079003	0.0045312	22.9331	circRNA_06231|NC_000006.12:88844357_88853764_-
GO:0030091	protein repair	biological_process	1	94	7	15090	0.00079003	0.0045312	22.9331	circRNA_06539|NC_000006.12:149765691_149773169_+
GO:0000778	condensed nuclear chromosome kinetochore	cellular_component	1	94	7	15090	0.00079003	0.0045312	22.9331	circRNA_11866|NC_000014.9:45231141_45237721_-
GO:1901016	regulation of potassium ion transmembrane transporter activity	biological_process	1	94	7	15090	0.00079003	0.0045312	22.9331	circRNA_12611|NC_000015.10:55951376_55966546_-
GO:0010388	cullin deneddylation	biological_process	1	94	7	15090	0.00079003	0.0045312	22.9331	circRNA_13656|NC_000017.11:17261966_17264981_-
GO:0045670	regulation of osteoclast differentiation	biological_process	1	94	7	15090	0.00079003	0.0045312	22.9331	circRNA_15157|NC_000020.11:4795815_4801062_-
GO:0048872	homeostasis of number of cells	biological_process	1	94	7	15090	0.00079003	0.0045312	22.9331	circRNA_15157|NC_000020.11:4795815_4801062_-
GO:0045663	positive regulation of myoblast differentiation	biological_process	2	94	30	15090	0.000841304	0.00473367	10.7021	circRNA_06439|NC_000006.12:136669283_136698682_-; circRNA_06441|NC_000006.12:136694140_136698682_-
GO:0006622	protein targeting to lysosome	biological_process	2	94	30	15090	0.000841304	0.00473367	10.7021	circRNA_10365|NC_000011.10:121513003_121514321_+; circRNA_12611|NC_000015.10:55951376_55966546_-
GO:0045954	positive regulation of natural killer cell mediated cytotoxicity	biological_process	2	94	30	15090	0.000841304	0.00473367	10.7021	circRNA_14622|NC_000018.10:69935732_69947433_-; circRNA_14623|NC_000018.10:69935732_69947532_-
GO:0008037	cell recognition	biological_process	2	94	31	15090	0.000927259	0.00518449	10.3569	circRNA_14622|NC_000018.10:69935732_69947433_-; circRNA_14623|NC_000018.10:69935732_69947532_-
GO:0001503	ossification	biological_process	2	94	32	15090	0.00101859	0.00539104	10.0332	circRNA_01149|NC_000001.11:172551512_172579267_+; circRNA_15157|NC_000020.11:4795815_4801062_-
GO:0043280	positive regulation of cysteine-type endopeptidase activity involved in apoptotic process	biological_process	2	94	32	15090	0.00101859	0.00539104	10.0332	circRNA_06439|NC_000006.12:136669283_136698682_-; circRNA_06441|NC_000006.12:136694140_136698682_-
GO:0070820	tertiary granule	cellular_component	1	94	8	15090	0.0010491	0.00539104	20.0665	circRNA_00806|NC_000001.11:108782422_108794907_+
GO:0031394	positive regulation of prostaglandin biosynthetic process	biological_process	1	94	8	15090	0.0010491	0.00539104	20.0665	circRNA_01274|NC_000001.11:186893011_186894211_+
GO:0035965	cardiolipin acyl-chain remodeling	biological_process	1	94	8	15090	0.0010491	0.00539104	20.0665	circRNA_01274|NC_000001.11:186893011_186894211_+
GO:0036149	phosphatidylinositol acyl-chain remodeling	biological_process	1	94	8	15090	0.0010491	0.00539104	20.0665	circRNA_01274|NC_000001.11:186893011_186894211_+
GO:0007212	dopamine receptor signaling pathway	biological_process	1	94	8	15090	0.0010491	0.00539104	20.0665	circRNA_03586|NC_000003.12:119843255_119863605_-
GO:0010614	negative regulation of cardiac muscle hypertrophy	biological_process	1	94	8	15090	0.0010491	0.00539104	20.0665	circRNA_03586|NC_000003.12:119843255_119863605_-
GO:0051534	negative regulation of NFAT protein import into nucleus	biological_process	1	94	8	15090	0.0010491	0.00539104	20.0665	circRNA_03586|NC_000003.12:119843255_119863605_-
GO:0006750	glutathione biosynthetic process	biological_process	1	94	8	15090	0.0010491	0.00539104	20.0665	circRNA_04804|NC_000004.12:139695197_139704196_+
GO:0048027	mRNA 5'-UTR binding	molecular_function	1	94	8	15090	0.0010491	0.00539104	20.0665	circRNA_06206|NC_000006.12:85618818_85619417_-
GO:0071204	histone pre-mRNA 3'end processing complex	cellular_component	1	94	8	15090	0.0010491	0.00539104	20.0665	circRNA_06206|NC_000006.12:85618818_85619417_-
GO:0016358	dendrite development	biological_process	1	94	8	15090	0.0010491	0.00539104	20.0665	circRNA_09251|NC_000010.11:52280789_52290290_+
GO:0019871	sodium channel inhibitor activity	molecular_function	1	94	8	15090	0.0010491	0.00539104	20.0665	circRNA_12611|NC_000015.10:55951376_55966546_-
GO:0000151	ubiquitin ligase complex	cellular_component	5	94	187	15090	0.0011035	0.00563411	4.2923	circRNA_00329|NC_000001.11:32944019_32945628_-; circRNA_02852|NC_000002.12:214752447_214797117_-; circRNA_04413|NC_000004.12:51863437_51886638_+; circRNA_07115|NC_000007.14:92294889_92307656_+; circRNA_12611|NC_000015.10:55951376_55966546_-
GO:0007156	homophilic cell adhesion via plasma membrane adhesion molecules	biological_process	2	94	33	15090	0.00111541	0.00563411	9.72921	circRNA_14622|NC_000018.10:69935732_69947433_-; circRNA_14623|NC_000018.10:69935732_69947532_-
GO:0043484	regulation of RNA splicing	biological_process	2	94	33	15090	0.00111541	0.00563411	9.72921	circRNA_16205|NC_000023.11:148651328_148662768_+; circRNA_16206|NC_000023.11:148651999_148662768_+
GO:0007157	heterophilic cell-cell adhesion via plasma membrane cell adhesion molecules	biological_process	2	94	34	15090	0.00121787	0.00611685	9.44305	circRNA_14622|NC_000018.10:69935732_69947433_-; circRNA_14623|NC_000018.10:69935732_69947532_-
GO:0016571	histone methylation	biological_process	2	94	35	15090	0.00132606	0.00612442	9.17325	circRNA_08858|NC_000009.12:137754171_137762820_+; circRNA_08860|NC_000009.12:137790848_137818138_+
GO:0043312	neutrophil degranulation	biological_process	1	94	9	15090	0.00134338	0.00612442	17.8369	circRNA_00806|NC_000001.11:108782422_108794907_+
GO:0019369	arachidonic acid metabolic process	biological_process	1	94	9	15090	0.00134338	0.00612442	17.8369	circRNA_01274|NC_000001.11:186893011_186894211_+
GO:0033280	response to vitamin D	biological_process	1	94	9	15090	0.00134338	0.00612442	17.8369	circRNA_01274|NC_000001.11:186893011_186894211_+
GO:0031441	negative regulation of mRNA 3'-end processing	biological_process	1	94	9	15090	0.00134338	0.00612442	17.8369	circRNA_02852|NC_000002.12:214752447_214797117_-
GO:0003836	beta-galactoside (CMP) alpha-2,3-sialyltransferase activity	molecular_function	1	94	9	15090	0.00134338	0.00612442	17.8369	circRNA_03505|NC_000003.12:98768430_98773983_+
GO:0051001	negative regulation of nitric-oxide synthase activity	biological_process	1	94	9	15090	0.00134338	0.00612442	17.8369	circRNA_03586|NC_000003.12:119843255_119863605_-
GO:2000463	positive regulation of excitatory postsynaptic potential	biological_process	1	94	9	15090	0.00134338	0.00612442	17.8369	circRNA_03586|NC_000003.12:119843255_119863605_-
GO:2000573	positive regulation of DNA biosynthetic process	biological_process	1	94	9	15090	0.00134338	0.00612442	17.8369	circRNA_03586|NC_000003.12:119843255_119863605_-
GO:0070402	NADPH binding	molecular_function	1	94	9	15090	0.00134338	0.00612442	17.8369	circRNA_04918|NC_000004.12:169002071_169007756_-
GO:0000405	bubble DNA binding	molecular_function	1	94	9	15090	0.00134338	0.00612442	17.8369	circRNA_04943|NC_000004.12:177351380_177353728_+
GO:0050146	nucleoside phosphotransferase activity	molecular_function	1	94	9	15090	0.00134338	0.00612442	17.8369	circRNA_09585|NC_000010.11:103139406_103181328_-
GO:0042500	aspartic endopeptidase activity, intramembrane cleaving	molecular_function	1	94	9	15090	0.00134338	0.00612442	17.8369	circRNA_11175|NC_000012.12:120782655_120791557_-
GO:0090160	Golgi to lysosome transport	biological_process	1	94	9	15090	0.00134338	0.00612442	17.8369	circRNA_13581|NC_000017.11:4189382_4192860_-
GO:0000347	THO complex	cellular_component	1	94	9	15090	0.00134338	0.00612442	17.8369	circRNA_16161|NC_000023.11:123610918_123614189_-
GO:0000445	THO complex part of transcription export complex	cellular_component	1	94	9	15090	0.00134338	0.00612442	17.8369	circRNA_16161|NC_000023.11:123610918_123614189_-
GO:0046784	viral mRNA export from host cell nucleus	biological_process	1	94	9	15090	0.00134338	0.00612442	17.8369	circRNA_16161|NC_000023.11:123610918_123614189_-
GO:0048699	generation of neurons	biological_process	1	94	9	15090	0.00134338	0.00612442	17.8369	circRNA_16161|NC_000023.11:123610918_123614189_-
GO:0045739	positive regulation of DNA repair	biological_process	2	94	36	15090	0.00144012	0.00653199	8.91844	circRNA_04558|NC_000004.12:83470203_83472288_-; circRNA_05773|NC_000005.10:176975396_176982623_-
GO:0008631	intrinsic apoptotic signaling pathway in response to oxidative stress	biological_process	2	94	37	15090	0.00156016	0.00657866	8.6774	circRNA_06439|NC_000006.12:136669283_136698682_-; circRNA_06441|NC_000006.12:136694140_136698682_-
GO:0005178	integrin binding	molecular_function	3	94	81	15090	0.00162885	0.00657866	5.94563	circRNA_03586|NC_000003.12:119843255_119863605_-; circRNA_14622|NC_000018.10:69935732_69947433_-; circRNA_14623|NC_000018.10:69935732_69947532_-
GO:0006098	pentose-phosphate shunt	biological_process	1	94	10	15090	0.00167242	0.00657866	16.0532	circRNA_00074|NC_000001.11:10411418_10413251_+
GO:0006644	phospholipid metabolic process	biological_process	1	94	10	15090	0.00167242	0.00657866	16.0532	circRNA_01274|NC_000001.11:186893011_186894211_+
GO:0036148	phosphatidylglycerol acyl-chain remodeling	biological_process	1	94	10	15090	0.00167242	0.00657866	16.0532	circRNA_01274|NC_000001.11:186893011_186894211_+
GO:0007520	myoblast fusion	biological_process	1	94	10	15090	0.00167242	0.00657866	16.0532	circRNA_03586|NC_000003.12:119843255_119863605_-
GO:0044027	hypermethylation of CpG island	biological_process	1	94	10	15090	0.00167242	0.00657866	16.0532	circRNA_03586|NC_000003.12:119843255_119863605_-
GO:0030500	regulation of bone mineralization	biological_process	1	94	10	15090	0.00167242	0.00657866	16.0532	circRNA_04512|NC_000004.12:78826037_78851056_+
GO:0006805	xenobiotic metabolic process	biological_process	1	94	10	15090	0.00167242	0.00657866	16.0532	circRNA_04804|NC_000004.12:139695197_139704196_+
GO:0004016	adenylate cyclase activity	molecular_function	1	94	10	15090	0.00167242	0.00657866	16.0532	circRNA_04892|NC_000004.12:155696756_155722192_+
GO:0019104	DNA N-glycosylase activity	molecular_function	1	94	10	15090	0.00167242	0.00657866	16.0532	circRNA_04943|NC_000004.12:177351380_177353728_+
GO:0006195	purine nucleotide catabolic process	biological_process	1	94	10	15090	0.00167242	0.00657866	16.0532	circRNA_09585|NC_000010.11:103139406_103181328_-
GO:0014910	regulation of smooth muscle cell migration	biological_process	1	94	10	15090	0.00167242	0.00657866	16.0532	circRNA_10365|NC_000011.10:121513003_121514321_+
GO:0032460	negative regulation of protein oligomerization	biological_process	1	94	10	15090	0.00167242	0.00657866	16.0532	circRNA_10365|NC_000011.10:121513003_121514321_+
GO:1902430	negative regulation of beta-amyloid formation	biological_process	1	94	10	15090	0.00167242	0.00657866	16.0532	circRNA_10365|NC_000011.10:121513003_121514321_+
GO:1902771	positive regulation of choline O-acetyltransferase activity	biological_process	1	94	10	15090	0.00167242	0.00657866	16.0532	circRNA_10365|NC_000011.10:121513003_121514321_+
GO:1902948	negative regulation of tau-protein kinase activity	biological_process	1	94	10	15090	0.00167242	0.00657866	16.0532	circRNA_10365|NC_000011.10:121513003_121514321_+
GO:1902955	positive regulation of early endosome to recycling endosome transport	biological_process	1	94	10	15090	0.00167242	0.00657866	16.0532	circRNA_10365|NC_000011.10:121513003_121514321_+
GO:1902960	negative regulation of aspartic-type endopeptidase activity involved in amyloid precursor protein catabolic process	biological_process	1	94	10	15090	0.00167242	0.00657866	16.0532	circRNA_10365|NC_000011.10:121513003_121514321_+
GO:1902997	negative regulation of neurofibrillary tangle assembly	biological_process	1	94	10	15090	0.00167242	0.00657866	16.0532	circRNA_10365|NC_000011.10:121513003_121514321_+
GO:0008424	glycoprotein 6-alpha-L-fucosyltransferase activity	molecular_function	1	94	10	15090	0.00167242	0.00657866	16.0532	circRNA_12073|NC_000014.9:65561337_65629606_+
GO:0009312	oligosaccharide biosynthetic process	biological_process	1	94	10	15090	0.00167242	0.00657866	16.0532	circRNA_12073|NC_000014.9:65561337_65629606_+
GO:0036071	N-glycan fucosylation	biological_process	1	94	10	15090	0.00167242	0.00657866	16.0532	circRNA_12073|NC_000014.9:65561337_65629606_+
GO:0043112	receptor metabolic process	biological_process	1	94	10	15090	0.00167242	0.00657866	16.0532	circRNA_12073|NC_000014.9:65561337_65629606_+
GO:0046368	GDP-L-fucose metabolic process	biological_process	1	94	10	15090	0.00167242	0.00657866	16.0532	circRNA_12073|NC_000014.9:65561337_65629606_+
GO:1900407	regulation of cellular response to oxidative stress	biological_process	1	94	10	15090	0.00167242	0.00657866	16.0532	circRNA_12073|NC_000014.9:65561337_65629606_+
GO:0031698	beta-2 adrenergic receptor binding	molecular_function	1	94	10	15090	0.00167242	0.00657866	16.0532	circRNA_12611|NC_000015.10:55951376_55966546_-
GO:0048814	regulation of dendrite morphogenesis	biological_process	1	94	10	15090	0.00167242	0.00657866	16.0532	circRNA_12611|NC_000015.10:55951376_55966546_-
GO:0050816	phosphothreonine binding	molecular_function	1	94	10	15090	0.00167242	0.00657866	16.0532	circRNA_12611|NC_000015.10:55951376_55966546_-
GO:0009416	response to light stimulus	biological_process	1	94	10	15090	0.00167242	0.00657866	16.0532	circRNA_13656|NC_000017.11:17261966_17264981_-
GO:0001816	cytokine production	biological_process	2	94	38	15090	0.0016863	0.00660404	8.44905	circRNA_14622|NC_000018.10:69935732_69947433_-; circRNA_14623|NC_000018.10:69935732_69947532_-
GO:0004709	MAP kinase kinase kinase activity	molecular_function	2	94	39	15090	0.00181863	0.0070601	8.23241	circRNA_06439|NC_000006.12:136669283_136698682_-; circRNA_06441|NC_000006.12:136694140_136698682_-
GO:0005913	cell-cell adherens junction	cellular_component	2	94	39	15090	0.00181863	0.0070601	8.23241	circRNA_14622|NC_000018.10:69935732_69947433_-; circRNA_14623|NC_000018.10:69935732_69947532_-
GO:0018279	protein N-linked glycosylation via asparagine	biological_process	2	94	40	15090	0.00195728	0.00726833	8.0266	circRNA_03505|NC_000003.12:98768430_98773983_+; circRNA_12073|NC_000014.9:65561337_65629606_+
GO:0046850	regulation of bone remodeling	biological_process	1	94	11	15090	0.00203579	0.00726833	14.5938	circRNA_01149|NC_000001.11:172551512_172579267_+
GO:0071236	cellular response to antibiotic	biological_process	1	94	11	15090	0.00203579	0.00726833	14.5938	circRNA_01274|NC_000001.11:186893011_186894211_+
GO:0045191	regulation of isotype switching	biological_process	1	94	11	15090	0.00203579	0.00726833	14.5938	circRNA_02130|NC_000002.12:68567341_68578003_+
GO:0051106	positive regulation of DNA ligation	biological_process	1	94	11	15090	0.00203579	0.00726833	14.5938	circRNA_02130|NC_000002.12:68567341_68578003_+
GO:0006983	ER overload response	biological_process	1	94	11	15090	0.00203579	0.00726833	14.5938	circRNA_03586|NC_000003.12:119843255_119863605_-
GO:1902065	response to L-glutamate	biological_process	1	94	11	15090	0.00203579	0.00726833	14.5938	circRNA_03586|NC_000003.12:119843255_119863605_-
GO:1904885	beta-catenin destruction complex assembly	biological_process	1	94	11	15090	0.00203579	0.00726833	14.5938	circRNA_03586|NC_000003.12:119843255_119863605_-
GO:0032182	ubiquitin-like protein binding	molecular_function	1	94	11	15090	0.00203579	0.00726833	14.5938	circRNA_04413|NC_000004.12:51863437_51886638_+
GO:0070493	thrombin receptor signaling pathway	biological_process	1	94	11	15090	0.00203579	0.00726833	14.5938	circRNA_05248|NC_000005.10:76697987_76701213_+
GO:0070937	CRD-mediated mRNA stability complex	cellular_component	1	94	11	15090	0.00203579	0.00726833	14.5938	circRNA_06206|NC_000006.12:85618818_85619417_-
GO:0071346	cellular response to interferon-gamma	biological_process	1	94	11	15090	0.00203579	0.00726833	14.5938	circRNA_06206|NC_000006.12:85618818_85619417_-
GO:0004719	protein-L-isoaspartate (D-aspartate) O-methyltransferase activity	molecular_function	1	94	11	15090	0.00203579	0.00726833	14.5938	circRNA_06539|NC_000006.12:149765691_149773169_+
GO:0016231	beta-N-acetylglucosaminidase activity	molecular_function	1	94	11	15090	0.00203579	0.00726833	14.5938	circRNA_09544|NC_000010.11:101792839_101807901_-
GO:2001137	positive regulation of endocytic recycling	biological_process	1	94	11	15090	0.00203579	0.00726833	14.5938	circRNA_10365|NC_000011.10:121513003_121514321_+
GO:0042355	L-fucose catabolic process	biological_process	1	94	11	15090	0.00203579	0.00726833	14.5938	circRNA_12073|NC_000014.9:65561337_65629606_+
GO:0042921	glucocorticoid receptor signaling pathway	biological_process	1	94	11	15090	0.00203579	0.00726833	14.5938	circRNA_12611|NC_000015.10:55951376_55966546_-
GO:0050847	progesterone receptor signaling pathway	biological_process	1	94	11	15090	0.00203579	0.00726833	14.5938	circRNA_12611|NC_000015.10:55951376_55966546_-
GO:2000650	negative regulation of sodium ion transmembrane transporter activity	biological_process	1	94	11	15090	0.00203579	0.00726833	14.5938	circRNA_12611|NC_000015.10:55951376_55966546_-
GO:0033137	negative regulation of peptidyl-serine phosphorylation	biological_process	1	94	11	15090	0.00203579	0.00726833	14.5938	circRNA_15157|NC_000020.11:4795815_4801062_-
GO:0070301	cellular response to hydrogen peroxide	biological_process	3	94	88	15090	0.00220871	0.00785419	5.47268	circRNA_03586|NC_000003.12:119843255_119863605_-; circRNA_06439|NC_000006.12:136669283_136698682_-; circRNA_06441|NC_000006.12:136694140_136698682_-
GO:0022615	protein to membrane docking	biological_process	1	94	12	15090	0.00243305	0.00822428	13.3777	circRNA_00806|NC_000001.11:108782422_108794907_+
GO:0030867	rough endoplasmic reticulum membrane	cellular_component	1	94	12	15090	0.00243305	0.00822428	13.3777	circRNA_01149|NC_000001.11:172551512_172579267_+
GO:0010226	response to lithium ion	biological_process	1	94	12	15090	0.00243305	0.00822428	13.3777	circRNA_01274|NC_000001.11:186893011_186894211_+
GO:0018146	keratan sulfate biosynthetic process	biological_process	1	94	12	15090	0.00243305	0.00822428	13.3777	circRNA_03505|NC_000003.12:98768430_98773983_+
GO:0030877	beta-catenin destruction complex	cellular_component	1	94	12	15090	0.00243305	0.00822428	13.3777	circRNA_03586|NC_000003.12:119843255_119863605_-
GO:0043303	mast cell degranulation	biological_process	1	94	12	15090	0.00243305	0.00822428	13.3777	circRNA_07003|NC_000007.14:74219744_74220734_+
GO:0034362	low-density lipoprotein particle	cellular_component	1	94	12	15090	0.00243305	0.00822428	13.3777	circRNA_10365|NC_000011.10:121513003_121514321_+
GO:0070863	positive regulation of protein exit from endoplasmic reticulum	biological_process	1	94	12	15090	0.00243305	0.00822428	13.3777	circRNA_10365|NC_000011.10:121513003_121514321_+
GO:0005220	inositol 1,4,5-trisphosphate-sensitive calcium-release channel activity	molecular_function	1	94	12	15090	0.00243305	0.00822428	13.3777	circRNA_10529|NC_000012.12:26595465_26602706_-
GO:0048016	inositol phosphate-mediated signaling	biological_process	1	94	12	15090	0.00243305	0.00822428	13.3777	circRNA_10529|NC_000012.12:26595465_26602706_-
GO:0071458	integral component of cytoplasmic side of endoplasmic reticulum membrane	cellular_component	1	94	12	15090	0.00243305	0.00822428	13.3777	circRNA_11175|NC_000012.12:120782655_120791557_-
GO:0033578	protein glycosylation in Golgi	biological_process	1	94	12	15090	0.00243305	0.00822428	13.3777	circRNA_12073|NC_000014.9:65561337_65629606_+
GO:0034765	regulation of ion transmembrane transport	biological_process	1	94	12	15090	0.00243305	0.00822428	13.3777	circRNA_12611|NC_000015.10:55951376_55966546_-
GO:0030175	filopodium	cellular_component	3	94	91	15090	0.0024959	0.00840474	5.29226	circRNA_02522|NC_000002.12:159777938_159783469_-; circRNA_02523|NC_000002.12:159780005_159780998_-; circRNA_05248|NC_000005.10:76697987_76701213_+
GO:0050839	cell adhesion molecule binding	molecular_function	2	94	44	15090	0.00257701	0.00864513	7.29691	circRNA_14622|NC_000018.10:69935732_69947433_-; circRNA_14623|NC_000018.10:69935732_69947532_-
GO:0045121	membrane raft	cellular_component	5	94	222	15090	0.00263111	0.00879346	3.61558	circRNA_03586|NC_000003.12:119843255_119863605_-; circRNA_07003|NC_000007.14:74219744_74220734_+; circRNA_12611|NC_000015.10:55951376_55966546_-; circRNA_14622|NC_000018.10:69935732_69947433_-; circRNA_14623|NC_000018.10:69935732_69947532_-
GO:0031902	late endosome membrane	cellular_component	4	94	154	15090	0.00274624	0.00914385	4.16966	circRNA_03804|NC_000003.12:149846011_149895560_+; circRNA_03810|NC_000003.12:149872029_149921227_+; circRNA_06188|NC_000006.12:85517756_85542043_-; circRNA_07851|NC_000008.11:91018390_91024366_-
GO:0031333	negative regulation of protein complex assembly	biological_process	1	94	13	15090	0.00286379	0.00919102	12.3486	circRNA_03586|NC_000003.12:119843255_119863605_-
GO:0035372	protein localization to microtubule	biological_process	1	94	13	15090	0.00286379	0.00919102	12.3486	circRNA_03586|NC_000003.12:119843255_119863605_-
GO:1904886	beta-catenin destruction complex disassembly	biological_process	1	94	13	15090	0.00286379	0.00919102	12.3486	circRNA_03586|NC_000003.12:119843255_119863605_-
GO:0071933	Arp2/3 complex binding	molecular_function	1	94	13	15090	0.00286379	0.00919102	12.3486	circRNA_05248|NC_000005.10:76697987_76701213_+
GO:0030553	cGMP binding	molecular_function	1	94	13	15090	0.00286379	0.00919102	12.3486	circRNA_09251|NC_000010.11:52280789_52290290_+
GO:0030169	low-density lipoprotein particle binding	molecular_function	1	94	13	15090	0.00286379	0.00919102	12.3486	circRNA_10365|NC_000011.10:121513003_121514321_+
GO:0030306	ADP-ribosylation factor binding	molecular_function	1	94	13	15090	0.00286379	0.00919102	12.3486	circRNA_10365|NC_000011.10:121513003_121514321_+
GO:1902966	positive regulation of protein localization to early endosome	biological_process	1	94	13	15090	0.00286379	0.00919102	12.3486	circRNA_10365|NC_000011.10:121513003_121514321_+
GO:0015085	calcium ion transmembrane transporter activity	molecular_function	1	94	13	15090	0.00286379	0.00919102	12.3486	circRNA_10529|NC_000012.12:26595465_26602706_-
GO:0000346	transcription export complex	cellular_component	1	94	13	15090	0.00286379	0.00919102	12.3486	circRNA_16161|NC_000023.11:123610918_123614189_-
GO:0070534	protein K63-linked ubiquitination	biological_process	2	94	46	15090	0.00292734	0.00936115	6.97965	circRNA_12611|NC_000015.10:55951376_55966546_-; circRNA_15254|NC_000020.11:34457390_34471515_+
GO:0005938	cell cortex	cellular_component	5	94	230	15090	0.00313505	0.00998946	3.48982	circRNA_02522|NC_000002.12:159777938_159783469_-; circRNA_02523|NC_000002.12:159780005_159780998_-; circRNA_10529|NC_000012.12:26595465_26602706_-; circRNA_12611|NC_000015.10:55951376_55966546_-; circRNA_15254|NC_000020.11:34457390_34471515_+
GO:0031340	positive regulation of vesicle fusion	biological_process	1	94	14	15090	0.00332758	0.0101309	11.4666	circRNA_01274|NC_000001.11:186893011_186894211_+
GO:0090219	negative regulation of lipid kinase activity	biological_process	1	94	14	15090	0.00332758	0.0101309	11.4666	circRNA_01387|NC_000001.11:212342188_212347406_+
GO:0001574	ganglioside biosynthetic process	biological_process	1	94	14	15090	0.00332758	0.0101309	11.4666	circRNA_03505|NC_000003.12:98768430_98773983_+
GO:1900181	negative regulation of protein localization to nucleus	biological_process	1	94	14	15090	0.00332758	0.0101309	11.4666	circRNA_03586|NC_000003.12:119843255_119863605_-
GO:2001223	negative regulation of neuron migration	biological_process	1	94	14	15090	0.00332758	0.0101309	11.4666	circRNA_03586|NC_000003.12:119843255_119863605_-
GO:0008028	monocarboxylic acid transmembrane transporter activity	molecular_function	1	94	14	15090	0.00332758	0.0101309	11.4666	circRNA_05084|NC_000005.10:50399859_50411383_-
GO:0035879	plasma membrane lactate transport	biological_process	1	94	14	15090	0.00332758	0.0101309	11.4666	circRNA_05084|NC_000005.10:50399859_50411383_-
GO:0034597	phosphatidylinositol-4,5-bisphosphate 4-phosphatase activity	molecular_function	1	94	14	15090	0.00332758	0.0101309	11.4666	circRNA_07851|NC_000008.11:91018390_91024366_-
GO:0006044	N-acetylglucosamine metabolic process	biological_process	1	94	14	15090	0.00332758	0.0101309	11.4666	circRNA_09544|NC_000010.11:101792839_101807901_-
GO:0005641	nuclear envelope lumen	cellular_component	1	94	14	15090	0.00332758	0.0101309	11.4666	circRNA_10365|NC_000011.10:121513003_121514321_+
GO:1902953	positive regulation of ER to Golgi vesicle-mediated transport	biological_process	1	94	14	15090	0.00332758	0.0101309	11.4666	circRNA_10365|NC_000011.10:121513003_121514321_+
GO:0017157	regulation of exocytosis	biological_process	1	94	14	15090	0.00332758	0.0101309	11.4666	circRNA_10876|NC_000012.12:71769800_71774022_+
GO:0070064	proline-rich region binding	molecular_function	1	94	14	15090	0.00332758	0.0101309	11.4666	circRNA_12611|NC_000015.10:55951376_55966546_-
GO:0008168	methyltransferase activity	molecular_function	2	94	49	15090	0.00350546	0.010636	6.55232	circRNA_08858|NC_000009.12:137754171_137762820_+; circRNA_08860|NC_000009.12:137790848_137818138_+
GO:0001501	skeletal system development	biological_process	2	94	50	15090	0.00371254	0.0110374	6.42128	circRNA_04678|NC_000004.12:107682015_107701285_-; circRNA_15157|NC_000020.11:4795815_4801062_-
GO:0033116	endoplasmic reticulum-Golgi intermediate compartment membrane	cellular_component	2	94	50	15090	0.00371254	0.0110374	6.42128	circRNA_11175|NC_000012.12:120782655_120791557_-; circRNA_14028|NC_000017.11:59731421_59765138_+
GO:0000012	single strand break repair	biological_process	1	94	15	15090	0.00382399	0.0110374	10.7021	circRNA_02130|NC_000002.12:68567341_68578003_+
GO:0032330	regulation of chondrocyte differentiation	biological_process	1	94	15	15090	0.00382399	0.0110374	10.7021	circRNA_02631|NC_000002.12:175979810_175994280_-
GO:0097602	cullin family protein binding	molecular_function	1	94	15	15090	0.00382399	0.0110374	10.7021	circRNA_04413|NC_000004.12:51863437_51886638_+
GO:0004415	hyalurononglucosaminidase activity	molecular_function	1	94	15	15090	0.00382399	0.0110374	10.7021	circRNA_09544|NC_000010.11:101792839_101807901_-
GO:0017144	drug metabolic process	biological_process	1	94	15	15090	0.00382399	0.0110374	10.7021	circRNA_09585|NC_000010.11:103139406_103181328_-
GO:0031095	platelet dense tubular network membrane	cellular_component	1	94	15	15090	0.00382399	0.0110374	10.7021	circRNA_10529|NC_000012.12:26595465_26602706_-
GO:0051533	positive regulation of NFAT protein import into nucleus	biological_process	1	94	15	15090	0.00382399	0.0110374	10.7021	circRNA_11175|NC_000012.12:120782655_120791557_-
GO:0008180	COP9 signalosome	cellular_component	1	94	15	15090	0.00382399	0.0110374	10.7021	circRNA_13656|NC_000017.11:17261966_17264981_-
GO:0002669	positive regulation of T cell anergy	biological_process	1	94	15	15090	0.00382399	0.0110374	10.7021	circRNA_15254|NC_000020.11:34457390_34471515_+
GO:0035519	protein K29-linked ubiquitination	biological_process	1	94	15	15090	0.00382399	0.0110374	10.7021	circRNA_15254|NC_000020.11:34457390_34471515_+
GO:0045236	CXCR chemokine receptor binding	molecular_function	1	94	15	15090	0.00382399	0.0110374	10.7021	circRNA_15254|NC_000020.11:34457390_34471515_+
GO:0046642	negative regulation of alpha-beta T cell proliferation	biological_process	1	94	15	15090	0.00382399	0.0110374	10.7021	circRNA_15254|NC_000020.11:34457390_34471515_+
GO:0090085	regulation of protein deubiquitination	biological_process	1	94	15	15090	0.00382399	0.0110374	10.7021	circRNA_15254|NC_000020.11:34457390_34471515_+
GO:0043507	positive regulation of JUN kinase activity	biological_process	2	94	51	15090	0.00392695	0.0112979	6.29537	circRNA_06439|NC_000006.12:136669283_136698682_-; circRNA_06441|NC_000006.12:136694140_136698682_-
GO:0005765	lysosomal membrane	cellular_component	6	94	325	15090	0.00416476	0.0119434	2.96367	circRNA_03804|NC_000003.12:149846011_149895560_+; circRNA_03810|NC_000003.12:149872029_149921227_+; circRNA_06188|NC_000006.12:85517756_85542043_-; circRNA_07851|NC_000008.11:91018390_91024366_-; circRNA_11175|NC_000012.12:120782655_120791557_-; circRNA_13581|NC_000017.11:4189382_4192860_-
GO:0042581	specific granule	cellular_component	1	94	16	15090	0.00435262	0.0121682	10.0332	circRNA_00806|NC_000001.11:108782422_108794907_+
GO:0009395	phospholipid catabolic process	biological_process	1	94	16	15090	0.00435262	0.0121682	10.0332	circRNA_01274|NC_000001.11:186893011_186894211_+
GO:0042267	natural killer cell mediated cytotoxicity	biological_process	1	94	16	15090	0.00435262	0.0121682	10.0332	circRNA_01525|NC_000001.11:235830226_235833667_-
GO:0050774	negative regulation of dendrite morphogenesis	biological_process	1	94	16	15090	0.00435262	0.0121682	10.0332	circRNA_03586|NC_000003.12:119843255_119863605_-
GO:0097192	extrinsic apoptotic signaling pathway in absence of ligand	biological_process	1	94	16	15090	0.00435262	0.0121682	10.0332	circRNA_03586|NC_000003.12:119843255_119863605_-
GO:1990909	Wnt signalosome	cellular_component	1	94	16	15090	0.00435262	0.0121682	10.0332	circRNA_03586|NC_000003.12:119843255_119863605_-
GO:0048280	vesicle fusion with Golgi apparatus	biological_process	1	94	16	15090	0.00435262	0.0121682	10.0332	circRNA_03621|NC_000003.12:123223559_123259589_+
GO:0007041	lysosomal transport	biological_process	1	94	16	15090	0.00435262	0.0121682	10.0332	circRNA_12611|NC_000015.10:55951376_55966546_-
GO:0007254	JNK cascade	biological_process	2	94	53	15090	0.00437804	0.0122009	6.05781	circRNA_06439|NC_000006.12:136669283_136698682_-; circRNA_06441|NC_000006.12:136694140_136698682_-
GO:0008138	protein tyrosine/serine/threonine phosphatase activity	molecular_function	2	94	54	15090	0.00461487	0.0127534	5.94563	circRNA_06231|NC_000006.12:88844357_88853764_-; circRNA_08576|NC_000009.12:96522506_96565483_-
GO:0007257	activation of JUN kinase activity	biological_process	2	94	54	15090	0.00461487	0.0127534	5.94563	circRNA_06439|NC_000006.12:136669283_136698682_-; circRNA_06441|NC_000006.12:136694140_136698682_-
GO:0016310	phosphorylation	biological_process	3	94	108	15090	0.00461934	0.0127534	4.45922	circRNA_04098|NC_000003.12:195878253_195888606_-; circRNA_04678|NC_000004.12:107682015_107701285_-; circRNA_09585|NC_000010.11:103139406_103181328_-
GO:0002250	adaptive immune response	biological_process	3	94	109	15090	0.0047728	0.0131162	4.41831	circRNA_00329|NC_000001.11:32944019_32945628_-; circRNA_07003|NC_000007.14:74219744_74220734_+; circRNA_12611|NC_000015.10:55951376_55966546_-
GO:0032510	endosome to lysosome transport via multivesicular body sorting pathway	biological_process	1	94	17	15090	0.00491305	0.0131162	9.44305	circRNA_01525|NC_000001.11:235830226_235833667_-
GO:0033364	mast cell secretory granule organization	biological_process	1	94	17	15090	0.00491305	0.0131162	9.44305	circRNA_01525|NC_000001.11:235830226_235833667_-
GO:0001894	tissue homeostasis	biological_process	1	94	17	15090	0.00491305	0.0131162	9.44305	circRNA_02852|NC_000002.12:214752447_214797117_-
GO:0035729	cellular response to hepatocyte growth factor stimulus	biological_process	1	94	17	15090	0.00491305	0.0131162	9.44305	circRNA_03586|NC_000003.12:119843255_119863605_-
GO:0045116	protein neddylation	biological_process	1	94	17	15090	0.00491305	0.0131162	9.44305	circRNA_04413|NC_000004.12:51863437_51886638_+
GO:0098869	cellular oxidant detoxification	biological_process	1	94	17	15090	0.00491305	0.0131162	9.44305	circRNA_04804|NC_000004.12:139695197_139704196_+
GO:0006516	glycoprotein catabolic process	biological_process	1	94	17	15090	0.00491305	0.0131162	9.44305	circRNA_09544|NC_000010.11:101792839_101807901_-
GO:0048260	positive regulation of receptor-mediated endocytosis	biological_process	1	94	17	15090	0.00491305	0.0131162	9.44305	circRNA_10876|NC_000012.12:71769800_71774022_+
GO:0006465	signal peptide processing	biological_process	1	94	17	15090	0.00491305	0.0131162	9.44305	circRNA_11175|NC_000012.12:120782655_120791557_-
GO:0044354	macropinosome	cellular_component	1	94	17	15090	0.00491305	0.0131162	9.44305	circRNA_13581|NC_000017.11:4189382_4192860_-
GO:0008380	RNA splicing	biological_process	4	94	177	15090	0.00496919	0.0132264	3.62784	circRNA_06206|NC_000006.12:85618818_85619417_-; circRNA_16161|NC_000023.11:123610918_123614189_-; circRNA_16205|NC_000023.11:148651328_148662768_+; circRNA_16206|NC_000023.11:148651999_148662768_+
GO:0004622	lysophospholipase activity	molecular_function	1	94	18	15090	0.00550486	0.0141032	8.91844	circRNA_01274|NC_000001.11:186893011_186894211_+
GO:0031430	M band	cellular_component	1	94	18	15090	0.00550486	0.0141032	8.91844	circRNA_01387|NC_000001.11:212342188_212347406_+
GO:0031436	BRCA1-BARD1 complex	cellular_component	1	94	18	15090	0.00550486	0.0141032	8.91844	circRNA_02852|NC_000002.12:214752447_214797117_-
GO:0046826	negative regulation of protein export from nucleus	biological_process	1	94	18	15090	0.00550486	0.0141032	8.91844	circRNA_02852|NC_000002.12:214752447_214797117_-
GO:0010592	positive regulation of lamellipodium assembly	biological_process	1	94	18	15090	0.00550486	0.0141032	8.91844	circRNA_02866|NC_000002.12:218238664_218239484_+
GO:0009311	oligosaccharide metabolic process	biological_process	1	94	18	15090	0.00550486	0.0141032	8.91844	circRNA_03505|NC_000003.12:98768430_98773983_+
GO:0097503	sialylation	biological_process	1	94	18	15090	0.00550486	0.0141032	8.91844	circRNA_03505|NC_000003.12:98768430_98773983_+
GO:0045719	negative regulation of glycogen biosynthetic process	biological_process	1	94	18	15090	0.00550486	0.0141032	8.91844	circRNA_03586|NC_000003.12:119843255_119863605_-
GO:0031985	Golgi cisterna	cellular_component	1	94	18	15090	0.00550486	0.0141032	8.91844	circRNA_10365|NC_000011.10:121513003_121514321_+
GO:0051604	protein maturation	biological_process	1	94	18	15090	0.00550486	0.0141032	8.91844	circRNA_10365|NC_000011.10:121513003_121514321_+
GO:0030660	Golgi-associated vesicle membrane	cellular_component	1	94	18	15090	0.00550486	0.0141032	8.91844	circRNA_11175|NC_000012.12:120782655_120791557_-
GO:1901981	phosphatidylinositol phosphate binding	molecular_function	1	94	18	15090	0.00550486	0.0141032	8.91844	circRNA_13581|NC_000017.11:4189382_4192860_-
GO:0000715	nucleotide-excision repair, DNA damage recognition	biological_process	1	94	18	15090	0.00550486	0.0141032	8.91844	circRNA_13656|NC_000017.11:17261966_17264981_-
GO:0042787	protein ubiquitination involved in ubiquitin-dependent protein catabolic process	biological_process	5	94	259	15090	0.0055809	0.014257	3.09907	circRNA_00329|NC_000001.11:32944019_32945628_-; circRNA_07115|NC_000007.14:92294889_92307656_+; circRNA_09277|NC_000010.11:67988663_68014186_-; circRNA_12611|NC_000015.10:55951376_55966546_-; circRNA_15254|NC_000020.11:34457390_34471515_+
GO:0097190	apoptotic signaling pathway	biological_process	2	94	59	15090	0.00591469	0.014803	5.44176	circRNA_06439|NC_000006.12:136669283_136698682_-; circRNA_06441|NC_000006.12:136694140_136698682_-
GO:0032436	positive regulation of proteasomal ubiquitin-dependent protein catabolic process	biological_process	3	94	116	15090	0.005944	0.014803	4.15169	circRNA_00329|NC_000001.11:32944019_32945628_-; circRNA_03586|NC_000003.12:119843255_119863605_-; circRNA_07115|NC_000007.14:92294889_92307656_+
GO:0032092	positive regulation of protein binding	biological_process	3	94	116	15090	0.005944	0.014803	4.15169	circRNA_03586|NC_000003.12:119843255_119863605_-; circRNA_07902|NC_000008.11:98526742_98596169_-; circRNA_11175|NC_000012.12:120782655_120791557_-
GO:0004623	phospholipase A2 activity	molecular_function	1	94	19	15090	0.00612767	0.014803	8.44905	circRNA_01274|NC_000001.11:186893011_186894211_+
GO:0030595	leukocyte chemotaxis	biological_process	1	94	19	15090	0.00612767	0.014803	8.44905	circRNA_01525|NC_000001.11:235830226_235833667_-
GO:0005885	Arp2/3 protein complex	cellular_component	1	94	19	15090	0.00612767	0.014803	8.44905	circRNA_02866|NC_000002.12:218238664_218239484_+
GO:0001763	morphogenesis of a branching structure	biological_process	1	94	19	15090	0.00612767	0.014803	8.44905	circRNA_03256|NC_000003.12:47062163_47067118_-
GO:0034728	nucleosome organization	biological_process	1	94	19	15090	0.00612767	0.014803	8.44905	circRNA_03256|NC_000003.12:47062163_47067118_-
GO:0035441	cell migration involved in vasculogenesis	biological_process	1	94	19	15090	0.00612767	0.014803	8.44905	circRNA_03256|NC_000003.12:47062163_47067118_-
GO:0048332	mesoderm morphogenesis	biological_process	1	94	19	15090	0.00612767	0.014803	8.44905	circRNA_03256|NC_000003.12:47062163_47067118_-
GO:0060669	embryonic placenta morphogenesis	biological_process	1	94	19	15090	0.00612767	0.014803	8.44905	circRNA_03256|NC_000003.12:47062163_47067118_-
GO:0060977	coronary vasculature morphogenesis	biological_process	1	94	19	15090	0.00612767	0.014803	8.44905	circRNA_03256|NC_000003.12:47062163_47067118_-
GO:0097198	histone H3-K36 trimethylation	biological_process	1	94	19	15090	0.00612767	0.014803	8.44905	circRNA_03256|NC_000003.12:47062163_47067118_-
GO:0034236	protein kinase A catalytic subunit binding	molecular_function	1	94	19	15090	0.00612767	0.014803	8.44905	circRNA_03586|NC_000003.12:119843255_119863605_-
GO:0050321	tau-protein kinase activity	molecular_function	1	94	19	15090	0.00612767	0.014803	8.44905	circRNA_03586|NC_000003.12:119843255_119863605_-
GO:0050699	WW domain binding	molecular_function	1	94	19	15090	0.00612767	0.014803	8.44905	circRNA_04098|NC_000003.12:195878253_195888606_-
GO:0008253	5'-nucleotidase activity	molecular_function	1	94	19	15090	0.00612767	0.014803	8.44905	circRNA_09585|NC_000010.11:103139406_103181328_-
GO:0030516	regulation of axon extension	biological_process	1	94	19	15090	0.00612767	0.014803	8.44905	circRNA_10876|NC_000012.12:71769800_71774022_+
GO:0048514	blood vessel morphogenesis	biological_process	1	94	19	15090	0.00612767	0.014803	8.44905	circRNA_12611|NC_000015.10:55951376_55966546_-
GO:0016973	poly(A)+ mRNA export from nucleus	biological_process	1	94	19	15090	0.00612767	0.014803	8.44905	circRNA_16161|NC_000023.11:123610918_123614189_-
GO:0032868	response to insulin	biological_process	2	94	60	15090	0.00619823	0.0148124	5.35106	circRNA_00806|NC_000001.11:108782422_108794907_+; circRNA_03586|NC_000003.12:119843255_119863605_-
GO:0051592	response to calcium ion	biological_process	2	94	60	15090	0.00619823	0.0148124	5.35106	circRNA_01274|NC_000001.11:186893011_186894211_+; circRNA_12611|NC_000015.10:55951376_55966546_-
GO:0006909	phagocytosis	biological_process	2	94	60	15090	0.00619823	0.0148124	5.35106	circRNA_02522|NC_000002.12:159777938_159783469_-; circRNA_02523|NC_000002.12:159780005_159780998_-
GO:0030900	forebrain development	biological_process	2	94	60	15090	0.00619823	0.0148124	5.35106	circRNA_03256|NC_000003.12:47062163_47067118_-; circRNA_09251|NC_000010.11:52280789_52290290_+
GO:0034260	negative regulation of GTPase activity	biological_process	2	94	61	15090	0.00648978	0.0154676	5.26334	circRNA_04098|NC_000003.12:195878253_195888606_-; circRNA_05248|NC_000005.10:76697987_76701213_+
GO:0042832	defense response to protozoan	biological_process	1	94	20	15090	0.00678107	0.0158836	8.0266	circRNA_01525|NC_000001.11:235830226_235833667_-
GO:0019208	phosphatase regulator activity	molecular_function	1	94	20	15090	0.00678107	0.0158836	8.0266	circRNA_04512|NC_000004.12:78826037_78851056_+
GO:0003157	endocardium development	biological_process	1	94	20	15090	0.00678107	0.0158836	8.0266	circRNA_07902|NC_000008.11:98526742_98596169_-
GO:0060215	primitive hemopoiesis	biological_process	1	94	20	15090	0.00678107	0.0158836	8.0266	circRNA_07902|NC_000008.11:98526742_98596169_-
GO:0060706	cell differentiation involved in embryonic placenta development	biological_process	1	94	20	15090	0.00678107	0.0158836	8.0266	circRNA_07902|NC_000008.11:98526742_98596169_-
GO:0060800	regulation of cell differentiation involved in embryonic placenta development	biological_process	1	94	20	15090	0.00678107	0.0158836	8.0266	circRNA_07902|NC_000008.11:98526742_98596169_-
GO:0005637	nuclear inner membrane	cellular_component	2	94	62	15090	0.00678939	0.0158836	5.17845	circRNA_03804|NC_000003.12:149846011_149895560_+; circRNA_03810|NC_000003.12:149872029_149921227_+
GO:0002039	p53 binding	molecular_function	3	94	121	15090	0.00688869	0.0160736	3.98013	circRNA_03586|NC_000003.12:119843255_119863605_-; circRNA_08858|NC_000009.12:137754171_137762820_+; circRNA_08860|NC_000009.12:137790848_137818138_+
GO:0043407	negative regulation of MAP kinase activity	biological_process	2	94	64	15090	0.00741298	0.0168857	5.01662	circRNA_03586|NC_000003.12:119843255_119863605_-; circRNA_10365|NC_000011.10:121513003_121514321_+
GO:0015758	glucose transport	biological_process	1	94	21	15090	0.00746465	0.0168857	7.64438	circRNA_00806|NC_000001.11:108782422_108794907_+
GO:0090005	negative regulation of establishment of protein localization to plasma membrane	biological_process	1	94	21	15090	0.00746465	0.0168857	7.64438	circRNA_01387|NC_000001.11:212342188_212347406_+
GO:0035115	embryonic forelimb morphogenesis	biological_process	1	94	21	15090	0.00746465	0.0168857	7.64438	circRNA_02631|NC_000002.12:175979810_175994280_-
GO:0071786	endoplasmic reticulum tubular network organization	biological_process	1	94	21	15090	0.00746465	0.0168857	7.64438	circRNA_02631|NC_000002.12:175979810_175994280_-
GO:0085020	protein K6-linked ubiquitination	biological_process	1	94	21	15090	0.00746465	0.0168857	7.64438	circRNA_02852|NC_000002.12:214752447_214797117_-
GO:0051443	positive regulation of ubiquitin-protein transferase activity	biological_process	1	94	21	15090	0.00746465	0.0168857	7.64438	circRNA_04413|NC_000004.12:51863437_51886638_+
GO:0035338	long-chain fatty-acyl-CoA biosynthetic process	biological_process	1	94	21	15090	0.00746465	0.0168857	7.64438	circRNA_05151|NC_000005.10:60748267_60772093_-
GO:0006370	7-methylguanosine mRNA capping	biological_process	1	94	21	15090	0.00746465	0.0168857	7.64438	circRNA_06231|NC_000006.12:88844357_88853764_-
GO:0061000	negative regulation of dendritic spine development	biological_process	1	94	21	15090	0.00746465	0.0168857	7.64438	circRNA_08058|NC_000008.11:130152736_130169067_-
GO:0046040	IMP metabolic process	biological_process	1	94	21	15090	0.00746465	0.0168857	7.64438	circRNA_09585|NC_000010.11:103139406_103181328_-
GO:0033619	membrane protein proteolysis	biological_process	1	94	21	15090	0.00746465	0.0168857	7.64438	circRNA_11175|NC_000012.12:120782655_120791557_-
GO:0006303	double-strand break repair via nonhomologous end joining	biological_process	3	94	124	15090	0.00750063	0.016924	3.88384	circRNA_02852|NC_000002.12:214752447_214797117_-; circRNA_04558|NC_000004.12:83470203_83472288_-; circRNA_05773|NC_000005.10:176975396_176982623_-
GO:0006302	double-strand break repair	biological_process	3	94	126	15090	0.0079279	0.0178428	3.82219	circRNA_02130|NC_000002.12:68567341_68578003_+; circRNA_04558|NC_000004.12:83470203_83472288_-; circRNA_05773|NC_000005.10:176975396_176982623_-
GO:0009897	external side of plasma membrane	cellular_component	2	94	66	15090	0.00806944	0.0179957	4.8646	circRNA_14622|NC_000018.10:69935732_69947433_-; circRNA_14623|NC_000018.10:69935732_69947532_-
GO:0006654	phosphatidic acid biosynthetic process	biological_process	1	94	22	15090	0.00817803	0.0179957	7.29691	circRNA_01274|NC_000001.11:186893011_186894211_+
GO:0030501	positive regulation of bone mineralization	biological_process	1	94	22	15090	0.00817803	0.0179957	7.29691	circRNA_01274|NC_000001.11:186893011_186894211_+
GO:0048864	stem cell development	biological_process	1	94	22	15090	0.00817803	0.0179957	7.29691	circRNA_03256|NC_000003.12:47062163_47067118_-
GO:2000369	regulation of clathrin-mediated endocytosis	biological_process	1	94	22	15090	0.00817803	0.0179957	7.29691	circRNA_04098|NC_000003.12:195878253_195888606_-
GO:0006479	protein methylation	biological_process	1	94	22	15090	0.00817803	0.0179957	7.29691	circRNA_06539|NC_000006.12:149765691_149773169_+
GO:0016757	transferase activity, transferring glycosyl groups	molecular_function	1	94	22	15090	0.00817803	0.0179957	7.29691	circRNA_11262|NC_000012.12:128912424_128927154_+
GO:0006471	protein ADP-ribosylation	biological_process	1	94	22	15090	0.00817803	0.0179957	7.29691	circRNA_11343|NC_000013.11:24477701_24493733_-
GO:0034329	cell junction assembly	biological_process	1	94	22	15090	0.00817803	0.0179957	7.29691	circRNA_14028|NC_000017.11:59731421_59765138_+
GO:0030073	insulin secretion	biological_process	1	94	23	15090	0.00892082	0.0192959	6.97965	circRNA_00806|NC_000001.11:108782422_108794907_+
GO:0036152	phosphatidylethanolamine acyl-chain remodeling	biological_process	1	94	23	15090	0.00892082	0.0192959	6.97965	circRNA_01274|NC_000001.11:186893011_186894211_+
GO:0004520	endodeoxyribonuclease activity	molecular_function	1	94	23	15090	0.00892082	0.0192959	6.97965	circRNA_02130|NC_000002.12:68567341_68578003_+
GO:0010793	regulation of mRNA export from nucleus	biological_process	1	94	23	15090	0.00892082	0.0192959	6.97965	circRNA_03256|NC_000003.12:47062163_47067118_-
GO:0048156	tau protein binding	molecular_function	1	94	23	15090	0.00892082	0.0192959	6.97965	circRNA_03586|NC_000003.12:119843255_119863605_-
GO:0043162	ubiquitin-dependent protein catabolic process via the multivesicular body sorting pathway	biological_process	1	94	23	15090	0.00892082	0.0192959	6.97965	circRNA_12611|NC_000015.10:55951376_55966546_-
GO:0031954	positive regulation of protein autophosphorylation	biological_process	1	94	23	15090	0.00892082	0.0192959	6.97965	circRNA_15157|NC_000020.11:4795815_4801062_-
GO:0061630	ubiquitin protein ligase activity	molecular_function	6	94	377	15090	0.00916198	0.0197694	2.55488	circRNA_00329|NC_000001.11:32944019_32945628_-; circRNA_03804|NC_000003.12:149846011_149895560_+; circRNA_03810|NC_000003.12:149872029_149921227_+; circRNA_07115|NC_000007.14:92294889_92307656_+; circRNA_12611|NC_000015.10:55951376_55966546_-; circRNA_15254|NC_000020.11:34457390_34471515_+
GO:0018024	histone-lysine N-methyltransferase activity	molecular_function	3	94	132	15090	0.00930494	0.0200293	3.64845	circRNA_03256|NC_000003.12:47062163_47067118_-; circRNA_08858|NC_000009.12:137754171_137762820_+; circRNA_08860|NC_000009.12:137790848_137818138_+
GO:0006810	transport	biological_process	3	94	133	15090	0.00954863	0.0204188	3.62102	circRNA_04838|NC_000004.12:147633765_147634581_+; circRNA_10529|NC_000012.12:26595465_26602706_-; circRNA_11343|NC_000013.11:24477701_24493733_-
GO:0036151	phosphatidylcholine acyl-chain remodeling	biological_process	1	94	24	15090	0.00969263	0.0204188	6.68883	circRNA_01274|NC_000001.11:186893011_186894211_+
GO:0071782	endoplasmic reticulum tubular network	cellular_component	1	94	24	15090	0.00969263	0.0204188	6.68883	circRNA_02631|NC_000002.12:175979810_175994280_-
GO:0045162	clustering of voltage-gated sodium channels	biological_process	1	94	24	15090	0.00969263	0.0204188	6.68883	circRNA_04765|NC_000004.12:128936655_128959777_-
GO:0006517	protein deglycosylation	biological_process	1	94	24	15090	0.00969263	0.0204188	6.68883	circRNA_09544|NC_000010.11:101792839_101807901_-
GO:0046085	adenosine metabolic process	biological_process	1	94	24	15090	0.00969263	0.0204188	6.68883	circRNA_09585|NC_000010.11:103139406_103181328_-
GO:0071361	cellular response to ethanol	biological_process	1	94	24	15090	0.00969263	0.0204188	6.68883	circRNA_10529|NC_000012.12:26595465_26602706_-
GO:0034058	endosomal vesicle fusion	biological_process	1	94	24	15090	0.00969263	0.0204188	6.68883	circRNA_13581|NC_000017.11:4189382_4192860_-
GO:0050687	negative regulation of defense response to virus	biological_process	1	94	24	15090	0.00969263	0.0204188	6.68883	circRNA_15254|NC_000020.11:34457390_34471515_+
GO:0004674	protein serine/threonine kinase activity	molecular_function	9	94	684	15090	0.010056	0.0211341	2.11226	circRNA_01637|NC_000002.12:11286539_11287736_-; circRNA_03586|NC_000003.12:119843255_119863605_-; circRNA_04098|NC_000003.12:195878253_195888606_-; circRNA_04512|NC_000004.12:78826037_78851056_+; circRNA_06439|NC_000006.12:136669283_136698682_-; circRNA_06441|NC_000006.12:136694140_136698682_-; circRNA_07902|NC_000008.11:98526742_98596169_-; circRNA_09251|NC_000010.11:52280789_52290290_+; circRNA…
GO:0000278	mitotic cell cycle	biological_process	2	94	72	15090	0.0102396	0.0214694	4.45922	circRNA_12673|NC_000015.10:63529014_63537156_+; circRNA_12685|NC_000015.10:63553715_63574403_+
GO:0004872	receptor activity	molecular_function	3	94	136	15090	0.0103045	0.0215546	3.54115	circRNA_04892|NC_000004.12:155696756_155722192_+; circRNA_14622|NC_000018.10:69935732_69947433_-; circRNA_14623|NC_000018.10:69935732_69947532_-
GO:0035509	negative regulation of myosin-light-chain-phosphatase activity	biological_process	1	94	25	15090	0.0104931	0.0215934	6.42128	circRNA_01637|NC_000002.12:11286539_11287736_-
GO:0045616	regulation of keratinocyte differentiation	biological_process	1	94	25	15090	0.0104931	0.0215934	6.42128	circRNA_01637|NC_000002.12:11286539_11287736_-
GO:1903347	negative regulation of bicellular tight junction assembly	biological_process	1	94	25	15090	0.0104931	0.0215934	6.42128	circRNA_01637|NC_000002.12:11286539_11287736_-
GO:1903351	cellular response to dopamine	biological_process	1	94	25	15090	0.0104931	0.0215934	6.42128	circRNA_03586|NC_000003.12:119843255_119863605_-
GO:0008143	poly(A) binding	molecular_function	1	94	25	15090	0.0104931	0.0215934	6.42128	circRNA_06206|NC_000006.12:85618818_85619417_-
GO:0005246	calcium channel regulator activity	molecular_function	1	94	25	15090	0.0104931	0.0215934	6.42128	circRNA_09251|NC_000010.11:52280789_52290290_+
GO:0045667	regulation of osteoblast differentiation	biological_process	1	94	25	15090	0.0104931	0.0215934	6.42128	circRNA_15157|NC_000020.11:4795815_4801062_-
GO:0050776	regulation of immune response	biological_process	2	94	73	15090	0.010631	0.0218268	4.39813	circRNA_14622|NC_000018.10:69935732_69947433_-; circRNA_14623|NC_000018.10:69935732_69947532_-
GO:0017075	syntaxin-1 binding	molecular_function	1	94	26	15090	0.0113218	0.0229273	6.1743	circRNA_00806|NC_000001.11:108782422_108794907_+
GO:0030855	epithelial cell differentiation	biological_process	1	94	26	15090	0.0113218	0.0229273	6.1743	circRNA_01067|NC_000001.11:159918763_159920537_-
GO:0000124	SAGA complex	cellular_component	1	94	26	15090	0.0113218	0.0229273	6.1743	circRNA_02044|NC_000002.12:61280244_61281242_-
GO:0020037	heme binding	molecular_function	1	94	26	15090	0.0113218	0.0229273	6.1743	circRNA_04892|NC_000004.12:155696756_155722192_+
GO:0008219	cell death	biological_process	1	94	26	15090	0.0113218	0.0229273	6.1743	circRNA_11343|NC_000013.11:24477701_24493733_-
GO:0032801	receptor catabolic process	biological_process	1	94	26	15090	0.0113218	0.0229273	6.1743	circRNA_12611|NC_000015.10:55951376_55966546_-
GO:0000186	activation of MAPKK activity	biological_process	2	94	75	15090	0.0114396	0.0231133	4.28085	circRNA_06439|NC_000006.12:136669283_136698682_-; circRNA_06441|NC_000006.12:136694140_136698682_-
GO:0043065	positive regulation of apoptotic process	biological_process	6	94	396	15090	0.0117908	0.0237687	2.4323	circRNA_01274|NC_000001.11:186893011_186894211_+; circRNA_02852|NC_000002.12:214752447_214797117_-; circRNA_06439|NC_000006.12:136669283_136698682_-; circRNA_06441|NC_000006.12:136694140_136698682_-; circRNA_07902|NC_000008.11:98526742_98596169_-; circRNA_15157|NC_000020.11:4795815_4801062_-
GO:0032967	positive regulation of collagen biosynthetic process	biological_process	1	94	27	15090	0.0121784	0.0241665	5.94563	circRNA_01149|NC_000001.11:172551512_172579267_+
GO:0060173	limb development	biological_process	1	94	27	15090	0.0121784	0.0241665	5.94563	circRNA_02631|NC_000002.12:175979810_175994280_-
GO:0042325	regulation of phosphorylation	biological_process	1	94	27	15090	0.0121784	0.0241665	5.94563	circRNA_02852|NC_000002.12:214752447_214797117_-
GO:0060039	pericardium development	biological_process	1	94	27	15090	0.0121784	0.0241665	5.94563	circRNA_03256|NC_000003.12:47062163_47067118_-
GO:0071556	integral component of lumenal side of endoplasmic reticulum membrane	cellular_component	1	94	27	15090	0.0121784	0.0241665	5.94563	circRNA_11175|NC_000012.12:120782655_120791557_-
GO:0070063	RNA polymerase binding	molecular_function	1	94	27	15090	0.0121784	0.0241665	5.94563	circRNA_12611|NC_000015.10:55951376_55966546_-
GO:0007566	embryo implantation	biological_process	1	94	27	15090	0.0121784	0.0241665	5.94563	circRNA_14028|NC_000017.11:59731421_59765138_+
GO:0006306	DNA methylation	biological_process	2	94	78	15090	0.0127175	0.0251801	4.1162	circRNA_08858|NC_000009.12:137754171_137762820_+; circRNA_08860|NC_000009.12:137790848_137818138_+
GO:0008015	blood circulation	biological_process	1	94	28	15090	0.0130625	0.0256915	5.73328	circRNA_04892|NC_000004.12:155696756_155722192_+
GO:0097284	hepatocyte apoptotic process	biological_process	1	94	28	15090	0.0130625	0.0256915	5.73328	circRNA_07902|NC_000008.11:98526742_98596169_-
GO:0060218	hematopoietic stem cell differentiation	biological_process	1	94	28	15090	0.0130625	0.0256915	5.73328	circRNA_12985|NC_000015.10:92946248_92949076_+
GO:0030246	carbohydrate binding	molecular_function	2	94	79	15090	0.0131609	0.0258279	4.0641	circRNA_02522|NC_000002.12:159777938_159783469_-; circRNA_02523|NC_000002.12:159780005_159780998_-
GO:0042393	histone binding	molecular_function	4	94	226	15090	0.0134771	0.0263902	2.84127	circRNA_05773|NC_000005.10:176975396_176982623_-; circRNA_12673|NC_000015.10:63529014_63537156_+; circRNA_12685|NC_000015.10:63553715_63574403_+; circRNA_12985|NC_000015.10:92946248_92949076_+
GO:0006939	smooth muscle contraction	biological_process	1	94	29	15090	0.0139737	0.0268308	5.53558	circRNA_01637|NC_000002.12:11286539_11287736_-
GO:1903140	regulation of establishment of endothelial barrier	biological_process	1	94	29	15090	0.0139737	0.0268308	5.53558	circRNA_01637|NC_000002.12:11286539_11287736_-
GO:0008408	3'-5' exonuclease activity	molecular_function	1	94	29	15090	0.0139737	0.0268308	5.53558	circRNA_02130|NC_000002.12:68567341_68578003_+
GO:0005977	glycogen metabolic process	biological_process	1	94	29	15090	0.0139737	0.0268308	5.53558	circRNA_03586|NC_000003.12:119843255_119863605_-
GO:0046827	positive regulation of protein export from nucleus	biological_process	1	94	29	15090	0.0139737	0.0268308	5.53558	circRNA_03586|NC_000003.12:119843255_119863605_-
GO:0042629	mast cell granule	cellular_component	1	94	29	15090	0.0139737	0.0268308	5.53558	circRNA_07003|NC_000007.14:74219744_74220734_+
GO:0001841	neural tube formation	biological_process	1	94	29	15090	0.0139737	0.0268308	5.53558	circRNA_07902|NC_000008.11:98526742_98596169_-
GO:0050775	positive regulation of dendrite morphogenesis	biological_process	1	94	29	15090	0.0139737	0.0268308	5.53558	circRNA_10876|NC_000012.12:71769800_71774022_+
GO:0019787	ubiquitin-like protein transferase activity	molecular_function	1	94	29	15090	0.0139737	0.0268308	5.53558	circRNA_15254|NC_000020.11:34457390_34471515_+
GO:0005547	phosphatidylinositol-3,4,5-trisphosphate binding	molecular_function	2	94	81	15090	0.014074	0.026965	3.96375	circRNA_05248|NC_000005.10:76697987_76701213_+; circRNA_08058|NC_000008.11:130152736_130169067_-
GO:0045669	positive regulation of osteoblast differentiation	biological_process	1	94	30	15090	0.0149118	0.028326	5.35106	circRNA_01149|NC_000001.11:172551512_172579267_+
GO:0042542	response to hydrogen peroxide	biological_process	1	94	30	15090	0.0149118	0.028326	5.35106	circRNA_01274|NC_000001.11:186893011_186894211_+
GO:0001837	epithelial to mesenchymal transition	biological_process	1	94	30	15090	0.0149118	0.028326	5.35106	circRNA_03586|NC_000003.12:119843255_119863605_-
GO:0070530	K63-linked polyubiquitin binding	molecular_function	1	94	30	15090	0.0149118	0.028326	5.35106	circRNA_05773|NC_000005.10:176975396_176982623_-
GO:0005791	rough endoplasmic reticulum	cellular_component	2	94	83	15090	0.0150223	0.0284751	3.86824	circRNA_01149|NC_000001.11:172551512_172579267_+; circRNA_11175|NC_000012.12:120782655_120791557_-
GO:0009790	embryo development	biological_process	2	94	84	15090	0.0155097	0.0293364	3.82219	circRNA_08858|NC_000009.12:137754171_137762820_+; circRNA_08860|NC_000009.12:137790848_137818138_+
GO:0005789	endoplasmic reticulum membrane	cellular_component	9	94	732	15090	0.0155945	0.0294342	1.97375	circRNA_01274|NC_000001.11:186893011_186894211_+; circRNA_02631|NC_000002.12:175979810_175994280_-; circRNA_03621|NC_000003.12:123223559_123259589_+; circRNA_03804|NC_000003.12:149846011_149895560_+; circRNA_03810|NC_000003.12:149872029_149921227_+; circRNA_04804|NC_000004.12:139695197_139704196_+; circRNA_05151|NC_000005.10:60748267_60772093_-; circRNA_10529|NC_000012.12:26595465_26602706_-; cir…
GO:0051384	response to glucocorticoid	biological_process	1	94	31	15090	0.0158762	0.0297136	5.17845	circRNA_01274|NC_000001.11:186893011_186894211_+
GO:0006633	fatty acid biosynthetic process	biological_process	1	94	31	15090	0.0158762	0.0297136	5.17845	circRNA_04918|NC_000004.12:169002071_169007756_-
GO:0042113	B cell activation	biological_process	1	94	31	15090	0.0158762	0.0297136	5.17845	circRNA_07003|NC_000007.14:74219744_74220734_+
GO:1902043	positive regulation of extrinsic apoptotic signaling pathway via death domain receptors	biological_process	1	94	31	15090	0.0158762	0.0297136	5.17845	circRNA_07902|NC_000008.11:98526742_98596169_-
GO:0017048	Rho GTPase binding	molecular_function	2	94	85	15090	0.0160059	0.0298935	3.77722	circRNA_01637|NC_000002.12:11286539_11287736_-; circRNA_05248|NC_000005.10:76697987_76701213_+
GO:0009408	response to heat	biological_process	1	94	32	15090	0.0168667	0.0313038	5.01662	circRNA_01274|NC_000001.11:186893011_186894211_+
GO:0004712	protein serine/threonine/tyrosine kinase activity	molecular_function	1	94	32	15090	0.0168667	0.0313038	5.01662	circRNA_04098|NC_000003.12:195878253_195888606_-
GO:0060821	inactivation of X chromosome by DNA methylation	biological_process	1	94	32	15090	0.0168667	0.0313038	5.01662	circRNA_14308|NC_000018.10:2732265_2752552_+
GO:0034976	response to endoplasmic reticulum stress	biological_process	2	94	88	15090	0.017548	0.0325004	3.64845	circRNA_06439|NC_000006.12:136669283_136698682_-; circRNA_06441|NC_000006.12:136694140_136698682_-
GO:0010800	positive regulation of peptidyl-threonine phosphorylation	biological_process	1	94	33	15090	0.017883	0.0329833	4.8646	circRNA_03586|NC_000003.12:119843255_119863605_-
GO:0071439	clathrin complex	cellular_component	1	94	33	15090	0.017883	0.0329833	4.8646	circRNA_04765|NC_000004.12:128936655_128959777_-
GO:0016568	chromatin modification	biological_process	4	94	246	15090	0.0187739	0.0345548	2.61028	circRNA_04558|NC_000004.12:83470203_83472288_-; circRNA_08858|NC_000009.12:137754171_137762820_+; circRNA_08860|NC_000009.12:137790848_137818138_+; circRNA_12985|NC_000015.10:92946248_92949076_+
GO:0001740	Barr body	cellular_component	1	94	34	15090	0.0189245	0.0346884	4.72153	circRNA_14308|NC_000018.10:2732265_2752552_+
GO:0070423	nucleotide-binding oligomerization domain containing signaling pathway	biological_process	1	94	34	15090	0.0189245	0.0346884	4.72153	circRNA_15254|NC_000020.11:34457390_34471515_+
GO:0032438	melanosome organization	biological_process	1	94	35	15090	0.0199911	0.0361957	4.58663	circRNA_01525|NC_000001.11:235830226_235833667_-
GO:0036464	cytoplasmic ribonucleoprotein granule	cellular_component	1	94	35	15090	0.0199911	0.0361957	4.58663	circRNA_01637|NC_000002.12:11286539_11287736_-
GO:0051492	regulation of stress fiber assembly	biological_process	1	94	35	15090	0.0199911	0.0361957	4.58663	circRNA_01637|NC_000002.12:11286539_11287736_-
GO:0046856	phosphatidylinositol dephosphorylation	biological_process	1	94	35	15090	0.0199911	0.0361957	4.58663	circRNA_07851|NC_000008.11:91018390_91024366_-
GO:0045600	positive regulation of fat cell differentiation	biological_process	1	94	35	15090	0.0199911	0.0361957	4.58663	circRNA_07902|NC_000008.11:98526742_98596169_-
GO:0043508	negative regulation of JUN kinase activity	biological_process	1	94	35	15090	0.0199911	0.0361957	4.58663	circRNA_09869|NC_000011.10:33338757_33341686_+
GO:0006511	ubiquitin-dependent protein catabolic process	biological_process	5	94	345	15090	0.0207332	0.037463	2.32655	circRNA_02044|NC_000002.12:61280244_61281242_-; circRNA_12673|NC_000015.10:63529014_63537156_+; circRNA_12685|NC_000015.10:63553715_63574403_+; circRNA_13656|NC_000017.11:17261966_17264981_-; circRNA_15254|NC_000020.11:34457390_34471515_+
GO:0030529	intracellular ribonucleoprotein complex	cellular_component	3	94	168	15090	0.0208423	0.0374844	2.86664	circRNA_03586|NC_000003.12:119843255_119863605_-; circRNA_06206|NC_000006.12:85618818_85619417_-; circRNA_11343|NC_000013.11:24477701_24493733_-
GO:0007623	circadian rhythm	biological_process	2	94	94	15090	0.0208732	0.0374844	3.41557	circRNA_03586|NC_000003.12:119843255_119863605_-; circRNA_06206|NC_000006.12:85618818_85619417_-
GO:0048701	embryonic cranial skeleton morphogenesis	biological_process	1	94	36	15090	0.0210823	0.0374844	4.45922	circRNA_03256|NC_000003.12:47062163_47067118_-
GO:0035255	ionotropic glutamate receptor binding	molecular_function	1	94	36	15090	0.0210823	0.0374844	4.45922	circRNA_03586|NC_000003.12:119843255_119863605_-
GO:0097481	neuronal postsynaptic density	cellular_component	1	94	36	15090	0.0210823	0.0374844	4.45922	circRNA_03586|NC_000003.12:119843255_119863605_-
GO:0017080	sodium channel regulator activity	molecular_function	1	94	36	15090	0.0210823	0.0374844	4.45922	circRNA_04765|NC_000004.12:128936655_128959777_-
GO:0050768	negative regulation of neurogenesis	biological_process	1	94	36	15090	0.0210823	0.0374844	4.45922	circRNA_10365|NC_000011.10:121513003_121514321_+
GO:0012506	vesicle membrane	cellular_component	1	94	36	15090	0.0210823	0.0374844	4.45922	circRNA_10876|NC_000012.12:71769800_71774022_+
GO:0031647	regulation of protein stability	biological_process	2	94	95	15090	0.0214587	0.0380774	3.37962	circRNA_12673|NC_000015.10:63529014_63537156_+; circRNA_12685|NC_000015.10:63553715_63574403_+
GO:0006887	exocytosis	biological_process	2	94	96	15090	0.0220532	0.0389229	3.34441	circRNA_03621|NC_000003.12:123223559_123259589_+; circRNA_14028|NC_000017.11:59731421_59765138_+
GO:0032886	regulation of microtubule-based process	biological_process	1	94	37	15090	0.0221979	0.0389229	4.3387	circRNA_03586|NC_000003.12:119843255_119863605_-
GO:0000042	protein targeting to Golgi	biological_process	1	94	37	15090	0.0221979	0.0389229	4.3387	circRNA_10365|NC_000011.10:121513003_121514321_+
GO:0006487	protein N-linked glycosylation	biological_process	1	94	37	15090	0.0221979	0.0389229	4.3387	circRNA_12073|NC_000014.9:65561337_65629606_+
GO:0007585	respiratory gaseous exchange	biological_process	1	94	37	15090	0.0221979	0.0389229	4.3387	circRNA_12073|NC_000014.9:65561337_65629606_+
GO:0051276	chromosome organization	biological_process	1	94	37	15090	0.0221979	0.0389229	4.3387	circRNA_14308|NC_000018.10:2732265_2752552_+
GO:0005768	endosome	cellular_component	4	94	260	15090	0.0232029	0.0404424	2.46972	circRNA_02866|NC_000002.12:218238664_218239484_+; circRNA_04098|NC_000003.12:195878253_195888606_-; circRNA_10365|NC_000011.10:121513003_121514321_+; circRNA_10876|NC_000012.12:71769800_71774022_+
GO:0032091	negative regulation of protein binding	biological_process	2	94	98	15090	0.023269	0.0404424	3.27616	circRNA_03586|NC_000003.12:119843255_119863605_-; circRNA_10365|NC_000011.10:121513003_121514321_+
GO:0032580	Golgi cisterna membrane	cellular_component	2	94	98	15090	0.023269	0.0404424	3.27616	circRNA_10876|NC_000012.12:71769800_71774022_+; circRNA_12073|NC_000014.9:65561337_65629606_+
GO:0035329	hippo signaling	biological_process	1	94	38	15090	0.0233374	0.0404424	4.22452	circRNA_07902|NC_000008.11:98526742_98596169_-
GO:0001540	beta-amyloid binding	molecular_function	1	94	38	15090	0.0233374	0.0404424	4.22452	circRNA_10365|NC_000011.10:121513003_121514321_+
GO:0045053	protein retention in Golgi apparatus	biological_process	1	94	38	15090	0.0233374	0.0404424	4.22452	circRNA_10365|NC_000011.10:121513003_121514321_+
GO:0008601	protein phosphatase type 2A regulator activity	molecular_function	1	94	39	15090	0.0245006	0.0418594	4.1162	circRNA_01387|NC_000001.11:212342188_212347406_+
GO:0043473	pigmentation	biological_process	1	94	39	15090	0.0245006	0.0418594	4.1162	circRNA_01525|NC_000001.11:235830226_235833667_-
GO:0031334	positive regulation of protein complex assembly	biological_process	1	94	39	15090	0.0245006	0.0418594	4.1162	circRNA_03586|NC_000003.12:119843255_119863605_-
GO:0008089	anterograde axonal transport	biological_process	1	94	39	15090	0.0245006	0.0418594	4.1162	circRNA_10876|NC_000012.12:71769800_71774022_+
GO:0006509	membrane protein ectodomain proteolysis	biological_process	1	94	39	15090	0.0245006	0.0418594	4.1162	circRNA_11175|NC_000012.12:120782655_120791557_-
GO:0003151	outflow tract morphogenesis	biological_process	1	94	39	15090	0.0245006	0.0418594	4.1162	circRNA_12611|NC_000015.10:55951376_55966546_-
GO:0048666	neuron development	biological_process	1	94	39	15090	0.0245006	0.0418594	4.1162	circRNA_16161|NC_000023.11:123610918_123614189_-
GO:0016874	ligase activity	molecular_function	7	94	565	15090	0.0245318	0.0418594	1.98889	circRNA_00329|NC_000001.11:32944019_32945628_-; circRNA_02852|NC_000002.12:214752447_214797117_-; circRNA_03804|NC_000003.12:149846011_149895560_+; circRNA_03810|NC_000003.12:149872029_149921227_+; circRNA_09277|NC_000010.11:67988663_68014186_-; circRNA_12611|NC_000015.10:55951376_55966546_-; circRNA_15254|NC_000020.11:34457390_34471515_+
GO:0014823	response to activity	biological_process	1	94	40	15090	0.0256871	0.0431679	4.0133	circRNA_03586|NC_000003.12:119843255_119863605_-
GO:0097539	ciliary transition fiber	cellular_component	1	94	40	15090	0.0256871	0.0431679	4.0133	circRNA_04765|NC_000004.12:128936655_128959777_-
GO:0008217	regulation of blood pressure	biological_process	1	94	40	15090	0.0256871	0.0431679	4.0133	circRNA_04892|NC_000004.12:155696756_155722192_+
GO:0006289	nucleotide-excision repair	biological_process	1	94	40	15090	0.0256871	0.0431679	4.0133	circRNA_04943|NC_000004.12:177351380_177353728_+
GO:0006892	post-Golgi vesicle-mediated transport	biological_process	1	94	40	15090	0.0256871	0.0431679	4.0133	circRNA_10365|NC_000011.10:121513003_121514321_+
GO:0050796	regulation of insulin secretion	biological_process	1	94	40	15090	0.0256871	0.0431679	4.0133	circRNA_10529|NC_000012.12:26595465_26602706_-
GO:0042391	regulation of membrane potential	biological_process	1	94	40	15090	0.0256871	0.0431679	4.0133	circRNA_12611|NC_000015.10:55951376_55966546_-
GO:0043021	ribonucleoprotein complex binding	molecular_function	1	94	40	15090	0.0256871	0.0431679	4.0133	circRNA_15254|NC_000020.11:34457390_34471515_+
GO:0008203	cholesterol metabolic process	biological_process	1	94	41	15090	0.0268966	0.0451152	3.91541	circRNA_10365|NC_000011.10:121513003_121514321_+
GO:0017112	Rab guanyl-nucleotide exchange factor activity	molecular_function	2	94	105	15090	0.0278067	0.0465539	3.05775	circRNA_12760|NC_000015.10:65722848_65738875_-; circRNA_12770|NC_000015.10:65752379_65761438_-
GO:0097676	histone H3-K36 dimethylation	biological_process	1	94	42	15090	0.0281287	0.0465668	3.82219	circRNA_03256|NC_000003.12:47062163_47067118_-
GO:0006349	regulation of gene expression by genetic imprinting	biological_process	1	94	42	15090	0.0281287	0.0465668	3.82219	circRNA_03586|NC_000003.12:119843255_119863605_-
GO:0005484	SNAP receptor activity	molecular_function	1	94	42	15090	0.0281287	0.0465668	3.82219	circRNA_03621|NC_000003.12:123223559_123259589_+
GO:0005912	adherens junction	cellular_component	1	94	42	15090	0.0281287	0.0465668	3.82219	circRNA_04098|NC_000003.12:195878253_195888606_-
GO:0031941	filamentous actin	cellular_component	1	94	42	15090	0.0281287	0.0465668	3.82219	circRNA_05248|NC_000005.10:76697987_76701213_+
GO:0051209	release of sequestered calcium ion into cytosol	biological_process	1	94	42	15090	0.0281287	0.0465668	3.82219	circRNA_10529|NC_000012.12:26595465_26602706_-
GO:0019900	kinase binding	molecular_function	2	94	107	15090	0.0291836	0.0481949	3.0006	circRNA_01387|NC_000001.11:212342188_212347406_+; circRNA_02852|NC_000002.12:214752447_214797117_-
GO:1900026	positive regulation of substrate adhesion-dependent cell spreading	biological_process	1	94	43	15090	0.0293831	0.0481949	3.7333	circRNA_02866|NC_000002.12:218238664_218239484_+
GO:0030010	establishment of cell polarity	biological_process	1	94	43	15090	0.0293831	0.0481949	3.7333	circRNA_03586|NC_000003.12:119843255_119863605_-
GO:0051059	NF-kappaB binding	molecular_function	1	94	43	15090	0.0293831	0.0481949	3.7333	circRNA_03586|NC_000003.12:119843255_119863605_-
GO:0046621	negative regulation of organ growth	biological_process	1	94	43	15090	0.0293831	0.0481949	3.7333	circRNA_07902|NC_000008.11:98526742_98596169_-
GO:0051865	protein autoubiquitination	biological_process	2	94	108	15090	0.0298854	0.0489284	2.97281	circRNA_03804|NC_000003.12:149846011_149895560_+; circRNA_03810|NC_000003.12:149872029_149921227_+
GO:0018107	peptidyl-threonine phosphorylation	biological_process	2	94	109	15090	0.0305962	0.0495571	2.94554	circRNA_03586|NC_000003.12:119843255_119863605_-; circRNA_09869|NC_000011.10:33338757_33341686_+
GO:0070527	platelet aggregation	biological_process	1	94	44	15090	0.0306596	0.0495571	3.64845	circRNA_00806|NC_000001.11:108782422_108794907_+
GO:0006298	mismatch repair	biological_process	1	94	44	15090	0.0306596	0.0495571	3.64845	circRNA_03256|NC_000003.12:47062163_47067118_-
GO:0001954	positive regulation of cell-matrix adhesion	biological_process	1	94	44	15090	0.0306596	0.0495571	3.64845	circRNA_03586|NC_000003.12:119843255_119863605_-
GO:0006284	base-excision repair	biological_process	1	94	44	15090	0.0306596	0.0495571	3.64845	circRNA_04943|NC_000004.12:177351380_177353728_+
GO:0043539	protein serine/threonine kinase activator activity	molecular_function	1	94	44	15090	0.0306596	0.0495571	3.64845	circRNA_07902|NC_000008.11:98526742_98596169_-
GO:0006605	protein targeting	biological_process	1	94	44	15090	0.0306596	0.0495571	3.64845	circRNA_10365|NC_000011.10:121513003_121514321_+
GO:0035035	histone acetyltransferase binding	molecular_function	1	94	45	15090	0.0319578	0.0510063	3.56738	circRNA_01274|NC_000001.11:186893011_186894211_+
GO:0034047	regulation of protein phosphatase type 2A activity	biological_process	1	94	45	15090	0.0319578	0.0510063	3.56738	circRNA_01387|NC_000001.11:212342188_212347406_+
GO:0042742	defense response to bacterium	biological_process	1	94	45	15090	0.0319578	0.0510063	3.56738	circRNA_01525|NC_000001.11:235830226_235833667_-
GO:0010595	positive regulation of endothelial cell migration	biological_process	1	94	45	15090	0.0319578	0.0510063	3.56738	circRNA_01637|NC_000002.12:11286539_11287736_-
GO:1901215	negative regulation of neuron death	biological_process	1	94	45	15090	0.0319578	0.0510063	3.56738	circRNA_10365|NC_000011.10:121513003_121514321_+
GO:1903779	regulation of cardiac conduction	biological_process	1	94	45	15090	0.0319578	0.0510063	3.56738	circRNA_10529|NC_000012.12:26595465_26602706_-
GO:0032480	negative regulation of type I interferon production	biological_process	1	94	45	15090	0.0319578	0.0510063	3.56738	circRNA_15254|NC_000020.11:34457390_34471515_+
GO:0016525	negative regulation of angiogenesis	biological_process	1	94	46	15090	0.0332774	0.0529223	3.48982	circRNA_01637|NC_000002.12:11286539_11287736_-
GO:1902963	negative regulation of metalloendopeptidase activity involved in amyloid precursor protein catabolic process	biological_process	1	94	46	15090	0.0332774	0.0529223	3.48982	circRNA_10365|NC_000011.10:121513003_121514321_+
GO:0045087	innate immune response	biological_process	4	94	287	15090	0.0335422	0.0532482	2.23738	circRNA_04098|NC_000003.12:195878253_195888606_-; circRNA_06439|NC_000006.12:136669283_136698682_-; circRNA_06441|NC_000006.12:136694140_136698682_-; circRNA_15254|NC_000020.11:34457390_34471515_+
GO:0004672	protein kinase activity	molecular_function	6	94	492	15090	0.0338191	0.0535921	1.95771	circRNA_03586|NC_000003.12:119843255_119863605_-; circRNA_06439|NC_000006.12:136669283_136698682_-; circRNA_06441|NC_000006.12:136694140_136698682_-; circRNA_07902|NC_000008.11:98526742_98596169_-; circRNA_09869|NC_000011.10:33338757_33341686_+; circRNA_15157|NC_000020.11:4795815_4801062_-
GO:0045202	synapse	cellular_component	2	94	114	15090	0.0342829	0.0542304	2.81635	circRNA_02866|NC_000002.12:218238664_218239484_+; circRNA_05084|NC_000005.10:50399859_50411383_-
GO:0030173	integral component of Golgi membrane	cellular_component	1	94	47	15090	0.034618	0.0544698	3.41557	circRNA_03505|NC_000003.12:98768430_98773983_+
GO:0004888	transmembrane signaling receptor activity	molecular_function	1	94	47	15090	0.034618	0.0544698	3.41557	circRNA_10365|NC_000011.10:121513003_121514321_+
GO:0006491	N-glycan processing	biological_process	1	94	47	15090	0.034618	0.0544698	3.41557	circRNA_12073|NC_000014.9:65561337_65629606_+
GO:0010468	regulation of gene expression	biological_process	2	94	116	15090	0.0358193	0.0561153	2.76779	circRNA_05560|NC_000005.10:134781133_134782086_+; circRNA_12073|NC_000014.9:65561337_65629606_+
GO:0046975	histone methyltransferase activity (H3-K36 specific)	molecular_function	1	94	48	15090	0.0359794	0.0561153	3.34441	circRNA_03256|NC_000003.12:47062163_47067118_-
GO:0043198	dendritic shaft	cellular_component	1	94	48	15090	0.0359794	0.0561153	3.34441	circRNA_03586|NC_000003.12:119843255_119863605_-
GO:1903561	extracellular vesicle	cellular_component	1	94	48	15090	0.0359794	0.0561153	3.34441	circRNA_06539|NC_000006.12:149765691_149773169_+
GO:0000421	autophagosome membrane	cellular_component	1	94	48	15090	0.0359794	0.0561153	3.34441	circRNA_14028|NC_000017.11:59731421_59765138_+
GO:0006954	inflammatory response	biological_process	3	94	200	15090	0.0362973	0.0565119	2.40798	circRNA_06960|NC_000007.14:66240325_66241270_+; circRNA_11343|NC_000013.11:24477701_24493733_-; circRNA_15254|NC_000020.11:34457390_34471515_+
GO:0005215	transporter activity	molecular_function	2	94	117	15090	0.0366008	0.0568848	2.74414	circRNA_03621|NC_000003.12:123223559_123259589_+; circRNA_04838|NC_000004.12:147633765_147634581_+
GO:0000159	protein phosphatase type 2A complex	cellular_component	1	94	49	15090	0.0373613	0.0578645	3.27616	circRNA_01387|NC_000001.11:212342188_212347406_+
GO:0007204	positive regulation of cytosolic calcium ion concentration	biological_process	1	94	49	15090	0.0373613	0.0578645	3.27616	circRNA_11175|NC_000012.12:120782655_120791557_-
GO:0045773	positive regulation of axon extension	biological_process	1	94	50	15090	0.0387633	0.0599315	3.21064	circRNA_03586|NC_000003.12:119843255_119863605_-
GO:0090090	negative regulation of canonical Wnt signaling pathway	biological_process	2	94	120	15090	0.0389975	0.0601888	2.67553	circRNA_03586|NC_000003.12:119843255_119863605_-; circRNA_07902|NC_000008.11:98526742_98596169_-
GO:0019903	protein phosphatase binding	molecular_function	2	94	121	15090	0.0398138	0.0612773	2.65342	circRNA_06439|NC_000006.12:136669283_136698682_-; circRNA_06441|NC_000006.12:136694140_136698682_-
GO:0016607	nuclear speck	cellular_component	4	94	301	15090	0.0398778	0.0612773	2.13331	circRNA_05560|NC_000005.10:134781133_134782086_+; circRNA_16161|NC_000023.11:123610918_123614189_-; circRNA_16205|NC_000023.11:148651328_148662768_+; circRNA_16206|NC_000023.11:148651999_148662768_+
GO:0051291	protein heterooligomerization	biological_process	1	94	51	15090	0.0401852	0.0612773	3.14768	circRNA_00806|NC_000001.11:108782422_108794907_+
GO:0030155	regulation of cell adhesion	biological_process	1	94	51	15090	0.0401852	0.0612773	3.14768	circRNA_01637|NC_000002.12:11286539_11287736_-
GO:0031593	polyubiquitin binding	molecular_function	1	94	51	15090	0.0401852	0.0612773	3.14768	circRNA_04558|NC_000004.12:83470203_83472288_-
GO:0071320	cellular response to cAMP	biological_process	1	94	51	15090	0.0401852	0.0612773	3.14768	circRNA_10529|NC_000012.12:26595465_26602706_-
GO:0003950	NAD+ ADP-ribosyltransferase activity	molecular_function	1	94	51	15090	0.0401852	0.0612773	3.14768	circRNA_11343|NC_000013.11:24477701_24493733_-
GO:0016477	cell migration	biological_process	3	94	209	15090	0.0415768	0.0630428	2.30429	circRNA_03586|NC_000003.12:119843255_119863605_-; circRNA_04098|NC_000003.12:195878253_195888606_-; circRNA_12073|NC_000014.9:65561337_65629606_+
GO:0048661	positive regulation of smooth muscle cell proliferation	biological_process	1	94	52	15090	0.0416267	0.0630428	3.08715	circRNA_03586|NC_000003.12:119843255_119863605_-
GO:0080025	phosphatidylinositol-3,5-bisphosphate binding	molecular_function	1	94	52	15090	0.0416267	0.0630428	3.08715	circRNA_06188|NC_000006.12:85517756_85542043_-
GO:0046329	negative regulation of JNK cascade	biological_process	1	94	52	15090	0.0416267	0.0630428	3.08715	circRNA_15254|NC_000020.11:34457390_34471515_+
GO:0004843	thiol-dependent ubiquitin-specific protease activity	molecular_function	3	94	210	15090	0.042189	0.0637857	2.29331	circRNA_02044|NC_000002.12:61280244_61281242_-; circRNA_12673|NC_000015.10:63529014_63537156_+; circRNA_12685|NC_000015.10:63553715_63574403_+
GO:0051298	centrosome duplication	biological_process	1	94	53	15090	0.0430874	0.0645948	3.0289	circRNA_01637|NC_000002.12:11286539_11287736_-
GO:0000149	SNARE binding	molecular_function	1	94	53	15090	0.0430874	0.0645948	3.0289	circRNA_03621|NC_000003.12:123223559_123259589_+
GO:0034080	CENP-A containing nucleosome assembly	biological_process	1	94	53	15090	0.0430874	0.0645948	3.0289	circRNA_11866|NC_000014.9:45231141_45237721_-
GO:0007528	neuromuscular junction development	biological_process	1	94	53	15090	0.0430874	0.0645948	3.0289	circRNA_12611|NC_000015.10:55951376_55966546_-
GO:0006405	RNA export from nucleus	biological_process	1	94	53	15090	0.0430874	0.0645948	3.0289	circRNA_16161|NC_000023.11:123610918_123614189_-
GO:0000123	histone acetyltransferase complex	cellular_component	1	94	54	15090	0.0445671	0.0662545	2.97281	circRNA_02844|NC_000002.12:210153495_210154611_-
GO:0014070	response to organic cyclic compound	biological_process	1	94	54	15090	0.0445671	0.0662545	2.97281	circRNA_04892|NC_000004.12:155696756_155722192_+
GO:0033017	sarcoplasmic reticulum membrane	cellular_component	1	94	54	15090	0.0445671	0.0662545	2.97281	circRNA_10529|NC_000012.12:26595465_26602706_-
GO:1904115	axon cytoplasm	cellular_component	1	94	54	15090	0.0445671	0.0662545	2.97281	circRNA_10876|NC_000012.12:71769800_71774022_+
GO:0042110	T cell activation	biological_process	1	94	54	15090	0.0445671	0.0662545	2.97281	circRNA_12611|NC_000015.10:55951376_55966546_-
GO:0004725	protein tyrosine phosphatase activity	molecular_function	2	94	128	15090	0.0457696	0.0678018	2.50831	circRNA_06231|NC_000006.12:88844357_88853764_-; circRNA_08576|NC_000009.12:96522506_96565483_-
GO:0006904	vesicle docking involved in exocytosis	biological_process	1	94	55	15090	0.0460655	0.0678018	2.91876	circRNA_00806|NC_000001.11:108782422_108794907_+
GO:0030866	cortical actin cytoskeleton organization	biological_process	1	94	55	15090	0.0460655	0.0678018	2.91876	circRNA_01637|NC_000002.12:11286539_11287736_-
GO:0035861	site of double-strand break	cellular_component	1	94	55	15090	0.0460655	0.0678018	2.91876	circRNA_02130|NC_000002.12:68567341_68578003_+
GO:0003730	mRNA 3'-UTR binding	molecular_function	1	94	55	15090	0.0460655	0.0678018	2.91876	circRNA_06206|NC_000006.12:85618818_85619417_-
GO:0000407	pre-autophagosomal structure	cellular_component	1	94	55	15090	0.0460655	0.0678018	2.91876	circRNA_14028|NC_000017.11:59731421_59765138_+
GO:0010212	response to ionizing radiation	biological_process	2	94	129	15090	0.0466546	0.0685553	2.48887	circRNA_04558|NC_000004.12:83470203_83472288_-; circRNA_05773|NC_000005.10:176975396_176982623_-
GO:0050790	regulation of catalytic activity	biological_process	1	94	56	15090	0.0475824	0.0694593	2.86664	circRNA_04512|NC_000004.12:78826037_78851056_+
GO:0001104	RNA polymerase II transcription cofactor activity	molecular_function	1	94	56	15090	0.0475824	0.0694593	2.86664	circRNA_11136|NC_000012.12:116236821_116237705_-
GO:0006513	protein monoubiquitination	biological_process	1	94	56	15090	0.0475824	0.0694593	2.86664	circRNA_12611|NC_000015.10:55951376_55966546_-
GO:0007029	endoplasmic reticulum organization	biological_process	1	94	56	15090	0.0475824	0.0694593	2.86664	circRNA_14028|NC_000017.11:59731421_59765138_+
GO:0051607	defense response to virus	biological_process	2	94	131	15090	0.0484501	0.07061	2.45087	circRNA_01525|NC_000001.11:235830226_235833667_-; circRNA_15254|NC_000020.11:34457390_34471515_+
GO:1901796	regulation of signal transduction by p53 class mediator	biological_process	3	94	220	15090	0.0485919	0.0707009	2.18907	circRNA_02852|NC_000002.12:214752447_214797117_-; circRNA_08858|NC_000009.12:137754171_137762820_+; circRNA_08860|NC_000009.12:137790848_137818138_+
GO:0005154	epidermal growth factor receptor binding	molecular_function	1	94	57	15090	0.0491173	0.0713485	2.81635	circRNA_04098|NC_000003.12:195878253_195888606_-
GO:0032956	regulation of actin cytoskeleton organization	biological_process	1	94	58	15090	0.0506701	0.0732451	2.76779	circRNA_01637|NC_000002.12:11286539_11287736_-
GO:0071260	cellular response to mechanical stimulus	biological_process	1	94	58	15090	0.0506701	0.0732451	2.76779	circRNA_03586|NC_000003.12:119843255_119863605_-
GO:0042169	SH2 domain binding	molecular_function	1	94	58	15090	0.0506701	0.0732451	2.76779	circRNA_07003|NC_000007.14:74219744_74220734_+
GO:0007568	aging	biological_process	2	94	135	15090	0.0521416	0.0752499	2.37825	circRNA_01274|NC_000001.11:186893011_186894211_+; circRNA_03586|NC_000003.12:119843255_119863605_-
GO:0032154	cleavage furrow	cellular_component	1	94	59	15090	0.0522405	0.0752703	2.72088	circRNA_10876|NC_000012.12:71769800_71774022_+
GO:0006281	DNA repair	biological_process	4	94	325	15090	0.0523395	0.075291	1.97578	circRNA_08576|NC_000009.12:96522506_96565483_-; circRNA_11343|NC_000013.11:24477701_24493733_-; circRNA_12673|NC_000015.10:63529014_63537156_+; circRNA_12685|NC_000015.10:63553715_63574403_+
GO:0007420	brain development	biological_process	3	94	226	15090	0.0526786	0.0756564	2.13095	circRNA_00806|NC_000001.11:108782422_108794907_+; circRNA_16205|NC_000023.11:148651328_148662768_+; circRNA_16206|NC_000023.11:148651999_148662768_+
GO:0006468	protein phosphorylation	biological_process	9	94	899	15090	0.0528632	0.075799	1.6071	circRNA_01637|NC_000002.12:11286539_11287736_-; circRNA_03586|NC_000003.12:119843255_119863605_-; circRNA_04512|NC_000004.12:78826037_78851056_+; circRNA_06439|NC_000006.12:136669283_136698682_-; circRNA_06441|NC_000006.12:136694140_136698682_-; circRNA_07902|NC_000008.11:98526742_98596169_-; circRNA_09251|NC_000010.11:52280789_52290290_+; circRNA_09869|NC_000011.10:33338757_33341686_+; circRNA_1…
GO:0006464	cellular protein modification process	biological_process	2	94	136	15090	0.0530853	0.075995	2.36076	circRNA_03505|NC_000003.12:98768430_98773983_+; circRNA_11343|NC_000013.11:24477701_24493733_-
GO:0007249	I-kappaB kinase/NF-kappaB signaling	biological_process	1	94	60	15090	0.0538281	0.0761994	2.67553	circRNA_01637|NC_000002.12:11286539_11287736_-
GO:0001085	RNA polymerase II transcription factor binding	molecular_function	1	94	60	15090	0.0538281	0.0761994	2.67553	circRNA_03586|NC_000003.12:119843255_119863605_-
GO:0050731	positive regulation of peptidyl-tyrosine phosphorylation	biological_process	1	94	60	15090	0.0538281	0.0761994	2.67553	circRNA_04098|NC_000003.12:195878253_195888606_-
GO:0051289	protein homotetramerization	biological_process	1	94	60	15090	0.0538281	0.0761994	2.67553	circRNA_04918|NC_000004.12:169002071_169007756_-
GO:0048365	Rac GTPase binding	molecular_function	1	94	60	15090	0.0538281	0.0761994	2.67553	circRNA_05248|NC_000005.10:76697987_76701213_+
GO:0006869	lipid transport	biological_process	1	94	60	15090	0.0538281	0.0761994	2.67553	circRNA_10365|NC_000011.10:121513003_121514321_+
GO:0016241	regulation of macroautophagy	biological_process	1	94	60	15090	0.0538281	0.0761994	2.67553	circRNA_12611|NC_000015.10:55951376_55966546_-
GO:0006396	RNA processing	biological_process	2	94	137	15090	0.0540373	0.0763739	2.34353	circRNA_06206|NC_000006.12:85618818_85619417_-; circRNA_06231|NC_000006.12:88844357_88853764_-
GO:0005200	structural constituent of cytoskeleton	molecular_function	1	94	61	15090	0.0554328	0.0782219	2.63167	circRNA_02866|NC_000002.12:218238664_218239484_+
GO:0032496	response to lipopolysaccharide	biological_process	2	94	140	15090	0.0569424	0.080002	2.29331	circRNA_01274|NC_000001.11:186893011_186894211_+; circRNA_04804|NC_000004.12:139695197_139704196_+
GO:0005694	chromosome	cellular_component	3	94	232	15090	0.0569481	0.080002	2.07584	circRNA_03256|NC_000003.12:47062163_47067118_-; circRNA_08858|NC_000009.12:137754171_137762820_+; circRNA_08860|NC_000009.12:137790848_137818138_+
GO:0090002	establishment of protein localization to plasma membrane	biological_process	1	94	62	15090	0.0570543	0.080002	2.58922	circRNA_01637|NC_000002.12:11286539_11287736_-
GO:0001046	core promoter sequence-specific DNA binding	molecular_function	1	94	62	15090	0.0570543	0.080002	2.58922	circRNA_12985|NC_000015.10:92946248_92949076_+
GO:0007040	lysosome organization	biological_process	1	94	63	15090	0.0586922	0.0819111	2.54813	circRNA_01525|NC_000001.11:235830226_235833667_-
GO:0097352	autophagosome maturation	biological_process	1	94	63	15090	0.0586922	0.0819111	2.54813	circRNA_06188|NC_000006.12:85517756_85542043_-
GO:0019722	calcium-mediated signaling	biological_process	1	94	63	15090	0.0586922	0.0819111	2.54813	circRNA_07003|NC_000007.14:74219744_74220734_+
GO:0035091	phosphatidylinositol binding	molecular_function	2	94	142	15090	0.0589197	0.0820998	2.26101	circRNA_10529|NC_000012.12:26595465_26602706_-; circRNA_14594|NC_000018.10:62539681_62550460_+
GO:0043197	dendritic spine	cellular_component	2	94	143	15090	0.0599205	0.0832333	2.2452	circRNA_03586|NC_000003.12:119843255_119863605_-; circRNA_08058|NC_000008.11:130152736_130169067_-
GO:0030659	cytoplasmic vesicle membrane	cellular_component	2	94	143	15090	0.0599205	0.0832333	2.2452	circRNA_04098|NC_000003.12:195878253_195888606_-; circRNA_10876|NC_000012.12:71769800_71774022_+
GO:0006283	transcription-coupled nucleotide-excision repair	biological_process	1	94	64	15090	0.0603464	0.0836941	2.50831	circRNA_13656|NC_000017.11:17261966_17264981_-
GO:0019905	syntaxin binding	molecular_function	1	94	65	15090	0.0620165	0.0857429	2.46972	circRNA_00806|NC_000001.11:108782422_108794907_+
GO:0016592	mediator complex	cellular_component	1	94	65	15090	0.0620165	0.0857429	2.46972	circRNA_11136|NC_000012.12:116236821_116237705_-
GO:0010501	RNA secondary structure unwinding	biological_process	1	94	66	15090	0.0637024	0.0876647	2.4323	circRNA_05560|NC_000005.10:134781133_134782086_+
GO:0045727	positive regulation of translation	biological_process	1	94	66	15090	0.0637024	0.0876647	2.4323	circRNA_06206|NC_000006.12:85618818_85619417_-
GO:0001558	regulation of cell growth	biological_process	1	94	66	15090	0.0637024	0.0876647	2.4323	circRNA_15254|NC_000020.11:34457390_34471515_+
GO:0004842	ubiquitin-protein transferase activity	molecular_function	6	94	570	15090	0.0648978	0.0891717	1.68981	circRNA_00329|NC_000001.11:32944019_32945628_-; circRNA_02852|NC_000002.12:214752447_214797117_-; circRNA_03804|NC_000003.12:149846011_149895560_+; circRNA_03810|NC_000003.12:149872029_149921227_+; circRNA_09277|NC_000010.11:67988663_68014186_-; circRNA_15254|NC_000020.11:34457390_34471515_+
GO:0007266	Rho protein signal transduction	biological_process	1	94	67	15090	0.0654037	0.0893147	2.396	circRNA_01637|NC_000002.12:11286539_11287736_-
GO:2000114	regulation of establishment of cell polarity	biological_process	1	94	67	15090	0.0654037	0.0893147	2.396	circRNA_01637|NC_000002.12:11286539_11287736_-
GO:0043525	positive regulation of neuron apoptotic process	biological_process	1	94	67	15090	0.0654037	0.0893147	2.396	circRNA_03586|NC_000003.12:119843255_119863605_-
GO:0071902	positive regulation of protein serine/threonine kinase activity	biological_process	1	94	67	15090	0.0654037	0.0893147	2.396	circRNA_07902|NC_000008.11:98526742_98596169_-
GO:0009986	cell surface	cellular_component	3	94	244	15090	0.0660299	0.0900316	1.97375	circRNA_05248|NC_000005.10:76697987_76701213_+; circRNA_14622|NC_000018.10:69935732_69947433_-; circRNA_14623|NC_000018.10:69935732_69947532_-
GO:0051893	regulation of focal adhesion assembly	biological_process	1	94	68	15090	0.0671202	0.0908598	2.36076	circRNA_01637|NC_000002.12:11286539_11287736_-
GO:0007409	axonogenesis	biological_process	1	94	68	15090	0.0671202	0.0908598	2.36076	circRNA_03586|NC_000003.12:119843255_119863605_-
GO:0060070	canonical Wnt signaling pathway	biological_process	1	94	68	15090	0.0671202	0.0908598	2.36076	circRNA_03586|NC_000003.12:119843255_119863605_-
GO:0030904	retromer complex	cellular_component	1	94	68	15090	0.0671202	0.0908598	2.36076	circRNA_13581|NC_000017.11:4189382_4192860_-
GO:0051015	actin filament binding	molecular_function	2	94	150	15090	0.0671484	0.0908598	2.14043	circRNA_02866|NC_000002.12:218238664_218239484_+; circRNA_05248|NC_000005.10:76697987_76701213_+
GO:2000145	regulation of cell motility	biological_process	1	94	69	15090	0.0688516	0.0924608	2.32655	circRNA_01637|NC_000002.12:11286539_11287736_-
GO:0031201	SNARE complex	cellular_component	1	94	69	15090	0.0688516	0.0924608	2.32655	circRNA_03621|NC_000003.12:123223559_123259589_+
GO:0015030	Cajal body	cellular_component	1	94	69	15090	0.0688516	0.0924608	2.32655	circRNA_05560|NC_000005.10:134781133_134782086_+
GO:0004003	ATP-dependent DNA helicase activity	molecular_function	1	94	69	15090	0.0688516	0.0924608	2.32655	circRNA_12985|NC_000015.10:92946248_92949076_+
GO:0045860	positive regulation of protein kinase activity	biological_process	1	94	69	15090	0.0688516	0.0924608	2.32655	circRNA_15157|NC_000020.11:4795815_4801062_-
GO:0000910	cytokinesis	biological_process	1	94	70	15090	0.0705978	0.0940951	2.29331	circRNA_01637|NC_000002.12:11286539_11287736_-
GO:0008047	enzyme activator activity	molecular_function	1	94	70	15090	0.0705978	0.0940951	2.29331	circRNA_04804|NC_000004.12:139695197_139704196_+
GO:0004004	ATP-dependent RNA helicase activity	molecular_function	1	94	70	15090	0.0705978	0.0940951	2.29331	circRNA_05560|NC_000005.10:134781133_134782086_+
GO:0043235	receptor complex	cellular_component	1	94	70	15090	0.0705978	0.0940951	2.29331	circRNA_10529|NC_000012.12:26595465_26602706_-
GO:0019003	GDP binding	molecular_function	1	94	70	15090	0.0705978	0.0940951	2.29331	circRNA_10876|NC_000012.12:71769800_71774022_+
GO:0016311	dephosphorylation	biological_process	1	94	71	15090	0.0723584	0.0962973	2.26101	circRNA_09585|NC_000010.11:103139406_103181328_-
GO:0042752	regulation of circadian rhythm	biological_process	1	94	72	15090	0.0741332	0.0985118	2.22961	circRNA_01637|NC_000002.12:11286539_11287736_-
GO:0048013	ephrin receptor signaling pathway	biological_process	2	94	157	15090	0.074756	0.0991912	2.04499	circRNA_01637|NC_000002.12:11286539_11287736_-; circRNA_02866|NC_000002.12:218238664_218239484_+
GO:0000729	DNA double-strand break processing	biological_process	1	94	73	15090	0.075922	0.100289	2.19907	circRNA_02852|NC_000002.12:214752447_214797117_-
GO:0005546	phosphatidylinositol-4,5-bisphosphate binding	molecular_function	1	94	73	15090	0.075922	0.100289	2.19907	circRNA_08058|NC_000008.11:130152736_130169067_-
GO:0031623	receptor internalization	biological_process	1	94	73	15090	0.075922	0.100289	2.19907	circRNA_12611|NC_000015.10:55951376_55966546_-
GO:0030154	cell differentiation	biological_process	3	94	258	15090	0.0775245	0.102215	1.86665	circRNA_04098|NC_000003.12:195878253_195888606_-; circRNA_04793|NC_000004.12:139125164_139139497_-; circRNA_09277|NC_000010.11:67988663_68014186_-
GO:0031252	cell leading edge	cellular_component	1	94	74	15090	0.0777245	0.102215	2.16935	circRNA_02866|NC_000002.12:218238664_218239484_+
GO:0016337	single organismal cell-cell adhesion	biological_process	1	94	74	15090	0.0777245	0.102215	2.16935	circRNA_14028|NC_000017.11:59731421_59765138_+
GO:0007264	small GTPase mediated signal transduction	biological_process	3	94	259	15090	0.0783818	0.102927	1.85944	circRNA_04098|NC_000003.12:195878253_195888606_-; circRNA_05248|NC_000005.10:76697987_76701213_+; circRNA_10876|NC_000012.12:71769800_71774022_+
GO:0031124	mRNA 3'-end processing	biological_process	1	94	75	15090	0.0795405	0.104294	2.14043	circRNA_16161|NC_000023.11:123610918_123614189_-
GO:0006368	transcription elongation from RNA polymerase II promoter	biological_process	1	94	76	15090	0.0813698	0.106067	2.11226	circRNA_03256|NC_000003.12:47062163_47067118_-
GO:0003697	single-stranded DNA binding	molecular_function	1	94	76	15090	0.0813698	0.106067	2.11226	circRNA_04943|NC_000004.12:177351380_177353728_+
GO:0050853	B cell receptor signaling pathway	biological_process	1	94	76	15090	0.0813698	0.106067	2.11226	circRNA_07003|NC_000007.14:74219744_74220734_+
GO:0060271	cilium morphogenesis	biological_process	1	94	76	15090	0.0813698	0.106067	2.11226	circRNA_08058|NC_000008.11:130152736_130169067_-
GO:0005198	structural molecule activity	molecular_function	1	94	77	15090	0.0832121	0.108151	2.08483	circRNA_01637|NC_000002.12:11286539_11287736_-
GO:0017148	negative regulation of translation	biological_process	1	94	77	15090	0.0832121	0.108151	2.08483	circRNA_06206|NC_000006.12:85618818_85619417_-
GO:0048511	rhythmic process	biological_process	1	94	78	15090	0.0850673	0.10992	2.0581	circRNA_01637|NC_000002.12:11286539_11287736_-
GO:0001764	neuron migration	biological_process	1	94	78	15090	0.0850673	0.10992	2.0581	circRNA_09251|NC_000010.11:52280789_52290290_+
GO:0032088	negative regulation of NF-kappaB transcription factor activity	biological_process	1	94	78	15090	0.0850673	0.10992	2.0581	circRNA_15254|NC_000020.11:34457390_34471515_+
GO:0046718	viral entry into host cell	biological_process	1	94	78	15090	0.0850673	0.10992	2.0581	circRNA_15254|NC_000020.11:34457390_34471515_+
GO:0042803	protein homodimerization activity	molecular_function	6	94	610	15090	0.0859745	0.110931	1.579	circRNA_02852|NC_000002.12:214752447_214797117_-; circRNA_06439|NC_000006.12:136669283_136698682_-; circRNA_06441|NC_000006.12:136694140_136698682_-; circRNA_11175|NC_000012.12:120782655_120791557_-; circRNA_14622|NC_000018.10:69935732_69947433_-; circRNA_14623|NC_000018.10:69935732_69947532_-
GO:0006611	protein export from nucleus	biological_process	1	94	79	15090	0.086935	0.111845	2.03205	circRNA_03586|NC_000003.12:119843255_119863605_-
GO:0009898	cytoplasmic side of plasma membrane	cellular_component	1	94	79	15090	0.086935	0.111845	2.03205	circRNA_10876|NC_000012.12:71769800_71774022_+
GO:0050821	protein stabilization	biological_process	2	94	168	15090	0.0874445	0.112338	1.91109	circRNA_07902|NC_000008.11:98526742_98596169_-; circRNA_15157|NC_000020.11:4795815_4801062_-
GO:0005544	calcium-dependent phospholipid binding	molecular_function	1	94	80	15090	0.088815	0.113607	2.00665	circRNA_01274|NC_000001.11:186893011_186894211_+
GO:0071108	protein K48-linked deubiquitination	biological_process	1	94	80	15090	0.088815	0.113607	2.00665	circRNA_02044|NC_000002.12:61280244_61281242_-
GO:0001843	neural tube closure	biological_process	1	94	80	15090	0.088815	0.113607	2.00665	circRNA_03256|NC_000003.12:47062163_47067118_-
GO:0014068	positive regulation of phosphatidylinositol 3-kinase signaling	biological_process	1	94	81	15090	0.0907072	0.11586	1.98188	circRNA_12611|NC_000015.10:55951376_55966546_-
GO:0007166	cell surface receptor signaling pathway	biological_process	1	94	83	15090	0.094527	0.120566	1.93412	circRNA_04098|NC_000003.12:195878253_195888606_-
GO:0030018	Z disc	cellular_component	1	94	84	15090	0.0964543	0.122672	1.91109	circRNA_01387|NC_000001.11:212342188_212347406_+
GO:0007517	muscle organ development	biological_process	1	94	84	15090	0.0964543	0.122672	1.91109	circRNA_12985|NC_000015.10:92946248_92949076_+
GO:0021766	hippocampus development	biological_process	1	94	85	15090	0.0983928	0.124603	1.88861	circRNA_03586|NC_000003.12:119843255_119863605_-
GO:0001649	osteoblast differentiation	biological_process	1	94	85	15090	0.0983928	0.124603	1.88861	circRNA_06206|NC_000006.12:85618818_85619417_-
GO:0071013	catalytic step 2 spliceosome	cellular_component	1	94	85	15090	0.0983928	0.124603	1.88861	circRNA_06206|NC_000006.12:85618818_85619417_-
GO:0090305	nucleic acid phosphodiester bond hydrolysis	biological_process	1	94	87	15090	0.102303	0.12882	1.84519	circRNA_02130|NC_000002.12:68567341_68578003_+
GO:0007169	transmembrane receptor protein tyrosine kinase signaling pathway	biological_process	1	94	87	15090	0.102303	0.12882	1.84519	circRNA_04098|NC_000003.12:195878253_195888606_-
GO:0051897	positive regulation of protein kinase B signaling	biological_process	1	94	87	15090	0.102303	0.12882	1.84519	circRNA_07902|NC_000008.11:98526742_98596169_-
GO:0034644	cellular response to UV	biological_process	1	94	87	15090	0.102303	0.12882	1.84519	circRNA_12611|NC_000015.10:55951376_55966546_-
GO:0019901	protein kinase binding	molecular_function	5	94	517	15090	0.103516	0.130163	1.55253	circRNA_03586|NC_000003.12:119843255_119863605_-; circRNA_06439|NC_000006.12:136669283_136698682_-; circRNA_06441|NC_000006.12:136694140_136698682_-; circRNA_14622|NC_000018.10:69935732_69947433_-; circRNA_14623|NC_000018.10:69935732_69947532_-
GO:0042733	embryonic digit morphogenesis	biological_process	1	94	88	15090	0.104274	0.130563	1.82423	circRNA_02631|NC_000002.12:175979810_175994280_-
GO:0004722	protein serine/threonine phosphatase activity	molecular_function	1	94	88	15090	0.104274	0.130563	1.82423	circRNA_08576|NC_000009.12:96522506_96565483_-
GO:0006898	receptor-mediated endocytosis	biological_process	1	94	88	15090	0.104274	0.130563	1.82423	circRNA_10365|NC_000011.10:121513003_121514321_+
GO:0000775	chromosome, centromeric region	cellular_component	1	94	89	15090	0.106255	0.132856	1.80373	circRNA_01387|NC_000001.11:212342188_212347406_+
GO:0035335	peptidyl-tyrosine dephosphorylation	biological_process	2	94	186	15090	0.110003	0.13727	1.72615	circRNA_06231|NC_000006.12:88844357_88853764_-; circRNA_08576|NC_000009.12:96522506_96565483_-
GO:0038083	peptidyl-tyrosine autophosphorylation	biological_process	1	94	91	15090	0.110249	0.13727	1.76409	circRNA_04098|NC_000003.12:195878253_195888606_-
GO:0006369	termination of RNA polymerase II transcription	biological_process	1	94	91	15090	0.110249	0.13727	1.76409	circRNA_16161|NC_000023.11:123610918_123614189_-
GO:0000732	strand displacement	biological_process	1	94	93	15090	0.114281	0.141499	1.72615	circRNA_02852|NC_000002.12:214752447_214797117_-
GO:0009887	organ morphogenesis	biological_process	1	94	93	15090	0.114281	0.141499	1.72615	circRNA_03586|NC_000003.12:119843255_119863605_-
GO:0045444	fat cell differentiation	biological_process	1	94	93	15090	0.114281	0.141499	1.72615	circRNA_03586|NC_000003.12:119843255_119863605_-
GO:0005876	spindle microtubule	cellular_component	1	94	93	15090	0.114281	0.141499	1.72615	circRNA_11343|NC_000013.11:24477701_24493733_-
GO:0030276	clathrin binding	molecular_function	1	94	94	15090	0.116312	0.143414	1.70779	circRNA_04765|NC_000004.12:128936655_128959777_-
GO:0043085	positive regulation of catalytic activity	biological_process	1	94	94	15090	0.116312	0.143414	1.70779	circRNA_04804|NC_000004.12:139695197_139704196_+
GO:0003676	nucleic acid binding	molecular_function	1	94	94	15090	0.116312	0.143414	1.70779	circRNA_14594|NC_000018.10:62539681_62550460_+
GO:0033138	positive regulation of peptidyl-serine phosphorylation	biological_process	1	94	95	15090	0.118352	0.145525	1.68981	circRNA_03586|NC_000003.12:119843255_119863605_-
GO:0051091	positive regulation of sequence-specific DNA binding transcription factor activity	biological_process	1	94	95	15090	0.118352	0.145525	1.68981	circRNA_07902|NC_000008.11:98526742_98596169_-
GO:0006974	cellular response to DNA damage stimulus	biological_process	4	94	422	15090	0.123233	0.151318	1.52163	circRNA_02130|NC_000002.12:68567341_68578003_+; circRNA_02852|NC_000002.12:214752447_214797117_-; circRNA_11343|NC_000013.11:24477701_24493733_-; circRNA_12985|NC_000015.10:92946248_92949076_+
GO:0090263	positive regulation of canonical Wnt signaling pathway	biological_process	1	94	98	15090	0.124525	0.152483	1.63808	circRNA_02044|NC_000002.12:61280244_61281242_-
GO:0000731	DNA synthesis involved in DNA repair	biological_process	1	94	98	15090	0.124525	0.152483	1.63808	circRNA_02852|NC_000002.12:214752447_214797117_-
GO:0005525	GTP binding	molecular_function	3	94	307	15090	0.124888	0.152717	1.56872	circRNA_04892|NC_000004.12:155696756_155722192_+; circRNA_06231|NC_000006.12:88844357_88853764_-; circRNA_10876|NC_000012.12:71769800_71774022_+
GO:0006928	movement of cell or subcellular component	biological_process	1	94	99	15090	0.1266	0.154598	1.62153	circRNA_02866|NC_000002.12:218238664_218239484_+
GO:0000287	magnesium ion binding	molecular_function	3	94	311	15090	0.129206	0.157564	1.54854	circRNA_06439|NC_000006.12:136669283_136698682_-; circRNA_06441|NC_000006.12:136694140_136698682_-; circRNA_07902|NC_000008.11:98526742_98596169_-
GO:0007165	signal transduction	biological_process	9	94	1077	15090	0.132624	0.161511	1.34149	circRNA_01387|NC_000001.11:212342188_212347406_+; circRNA_05248|NC_000005.10:76697987_76701213_+; circRNA_07902|NC_000008.11:98526742_98596169_-; circRNA_09251|NC_000010.11:52280789_52290290_+; circRNA_10365|NC_000011.10:121513003_121514321_+; circRNA_10529|NC_000012.12:26595465_26602706_-; circRNA_13656|NC_000017.11:17261966_17264981_-; circRNA_14622|NC_000018.10:69935732_69947433_-; circRNA_146…
GO:0070936	protein K48-linked ubiquitination	biological_process	1	94	102	15090	0.132874	0.161594	1.57384	circRNA_15254|NC_000020.11:34457390_34471515_+
GO:0001701	in utero embryonic development	biological_process	2	94	204	15090	0.134551	0.163409	1.57384	circRNA_12073|NC_000014.9:65561337_65629606_+; circRNA_13656|NC_000017.11:17261966_17264981_-
GO:0070062	extracellular exosome	cellular_component	17	94	2204	15090	0.13571	0.164593	1.23822	circRNA_00074|NC_000001.11:10411418_10413251_+; circRNA_00806|NC_000001.11:108782422_108794907_+; circRNA_01067|NC_000001.11:159918763_159920537_-; circRNA_02866|NC_000002.12:218238664_218239484_+; circRNA_03505|NC_000003.12:98768430_98773983_+; circRNA_04765|NC_000004.12:128936655_128959777_-; circRNA_05248|NC_000005.10:76697987_76701213_+; circRNA_06539|NC_000006.12:149765691_149773169_+; circR…
GO:0004197	cysteine-type endopeptidase activity	molecular_function	1	94	104	15090	0.137096	0.166046	1.54358	circRNA_02044|NC_000002.12:61280244_61281242_-
GO:0007219	Notch signaling pathway	biological_process	1	94	105	15090	0.139218	0.168387	1.52888	circRNA_15254|NC_000020.11:34457390_34471515_+
GO:0030136	clathrin-coated vesicle	cellular_component	1	94	106	15090	0.141347	0.170499	1.51445	circRNA_04098|NC_000003.12:195878253_195888606_-
GO:0003684	damaged DNA binding	molecular_function	1	94	106	15090	0.141347	0.170499	1.51445	circRNA_04943|NC_000004.12:177351380_177353728_+
GO:0000784	nuclear chromosome, telomeric region	cellular_component	2	94	211	15090	0.144573	0.174154	1.52163	circRNA_14308|NC_000018.10:2732265_2752552_+; circRNA_16161|NC_000023.11:123610918_123614189_-
GO:0043066	negative regulation of apoptotic process	biological_process	4	94	451	15090	0.150339	0.180855	1.42379	circRNA_02852|NC_000002.12:214752447_214797117_-; circRNA_03586|NC_000003.12:119843255_119863605_-; circRNA_09869|NC_000011.10:33338757_33341686_+; circRNA_15254|NC_000020.11:34457390_34471515_+
GO:0007417	central nervous system development	biological_process	1	94	111	15090	0.152097	0.182722	1.44623	circRNA_07902|NC_000008.11:98526742_98596169_-
GO:0008013	beta-catenin binding	molecular_function	1	94	112	15090	0.154266	0.184829	1.43332	circRNA_03586|NC_000003.12:119843255_119863605_-
GO:0031175	neuron projection development	biological_process	1	94	112	15090	0.154266	0.184829	1.43332	circRNA_12611|NC_000015.10:55951376_55966546_-
GO:0055114	oxidation-reduction process	biological_process	3	94	335	15090	0.156374	0.185931	1.4376	circRNA_00074|NC_000001.11:10411418_10413251_+; circRNA_04804|NC_000004.12:139695197_139704196_+; circRNA_04918|NC_000004.12:169002071_169007756_-
GO:0031982	vesicle	cellular_component	1	94	113	15090	0.156442	0.185931	1.42064	circRNA_01067|NC_000001.11:159918763_159920537_-
GO:0005905	coated pit	cellular_component	1	94	113	15090	0.156442	0.185931	1.42064	circRNA_04098|NC_000003.12:195878253_195888606_-
GO:0003690	double-stranded DNA binding	molecular_function	1	94	113	15090	0.156442	0.185931	1.42064	circRNA_04943|NC_000004.12:177351380_177353728_+
GO:0043087	regulation of GTPase activity	biological_process	1	94	113	15090	0.156442	0.185931	1.42064	circRNA_09251|NC_000010.11:52280789_52290290_+
GO:0010506	regulation of autophagy	biological_process	1	94	113	15090	0.156442	0.185931	1.42064	circRNA_14028|NC_000017.11:59731421_59765138_+
GO:0016323	basolateral plasma membrane	cellular_component	1	94	114	15090	0.158623	0.188272	1.40817	circRNA_00806|NC_000001.11:108782422_108794907_+
GO:0005887	integral component of plasma membrane	cellular_component	4	94	461	15090	0.160236	0.189933	1.3929	circRNA_05084|NC_000005.10:50399859_50411383_-; circRNA_10365|NC_000011.10:121513003_121514321_+; circRNA_14622|NC_000018.10:69935732_69947433_-; circRNA_14623|NC_000018.10:69935732_69947532_-
GO:0032508	DNA duplex unwinding	biological_process	1	94	116	15090	0.163003	0.192956	1.3839	circRNA_12985|NC_000015.10:92946248_92949076_+
GO:0042493	response to drug	biological_process	2	94	225	15090	0.165323	0.195183	1.42695	circRNA_03586|NC_000003.12:119843255_119863605_-; circRNA_11343|NC_000013.11:24477701_24493733_-
GO:0007155	cell adhesion	biological_process	2	94	225	15090	0.165323	0.195183	1.42695	circRNA_14622|NC_000018.10:69935732_69947433_-; circRNA_14623|NC_000018.10:69935732_69947532_-
GO:0016055	Wnt signaling pathway	biological_process	2	94	226	15090	0.166839	0.196711	1.42064	circRNA_02044|NC_000002.12:61280244_61281242_-; circRNA_03586|NC_000003.12:119843255_119863605_-
GO:0004386	helicase activity	molecular_function	1	94	118	15090	0.167405	0.196856	1.36044	circRNA_04911|NC_000004.12:168400826_168458008_-
GO:0098779	mitophagy in response to mitochondrial depolarization	biological_process	1	94	118	15090	0.167405	0.196856	1.36044	circRNA_09251|NC_000010.11:52280789_52290290_+
GO:0000398	mRNA splicing, via spliceosome	biological_process	2	94	227	15090	0.168358	0.197715	1.41438	circRNA_05560|NC_000005.10:134781133_134782086_+; circRNA_06206|NC_000006.12:85618818_85619417_-
GO:0006397	mRNA processing	biological_process	2	94	228	15090	0.169882	0.199242	1.40817	circRNA_16205|NC_000023.11:148651328_148662768_+; circRNA_16206|NC_000023.11:148651999_148662768_+
GO:0000981	RNA polymerase II transcription factor activity, sequence-specific DNA binding	molecular_function	1	94	121	15090	0.174047	0.203589	1.32671	circRNA_04793|NC_000004.12:139125164_139139497_-
GO:0007229	integrin-mediated signaling pathway	biological_process	1	94	121	15090	0.174047	0.203589	1.32671	circRNA_12073|NC_000014.9:65561337_65629606_+
GO:0048010	vascular endothelial growth factor receptor signaling pathway	biological_process	1	94	125	15090	0.182967	0.213462	1.28426	circRNA_01637|NC_000002.12:11286539_11287736_-
GO:0007179	transforming growth factor beta receptor signaling pathway	biological_process	1	94	125	15090	0.182967	0.213462	1.28426	circRNA_12073|NC_000014.9:65561337_65629606_+
GO:0004715	non-membrane spanning protein tyrosine kinase activity	molecular_function	1	94	126	15090	0.185208	0.215793	1.27406	circRNA_04098|NC_000003.12:195878253_195888606_-
GO:0023014	signal transduction by protein phosphorylation	biological_process	1	94	130	15090	0.194211	0.225691	1.23486	circRNA_07902|NC_000008.11:98526742_98596169_-
GO:0042147	retrograde transport, endosome to Golgi	biological_process	1	94	130	15090	0.194211	0.225691	1.23486	circRNA_13581|NC_000017.11:4189382_4192860_-
GO:0043231	intracellular membrane-bounded organelle	cellular_component	6	94	760	15090	0.194933	0.226234	1.26736	circRNA_02852|NC_000002.12:214752447_214797117_-; circRNA_04804|NC_000004.12:139695197_139704196_+; circRNA_11175|NC_000012.12:120782655_120791557_-; circRNA_12673|NC_000015.10:63529014_63537156_+; circRNA_12685|NC_000015.10:63553715_63574403_+; circRNA_12985|NC_000015.10:92946248_92949076_+
GO:0030426	growth cone	cellular_component	1	94	131	15090	0.196471	0.227722	1.22543	circRNA_03586|NC_000003.12:119843255_119863605_-
GO:0016301	kinase activity	molecular_function	1	94	132	15090	0.198735	0.229746	1.21615	circRNA_03586|NC_000003.12:119843255_119863605_-
GO:0000785	chromatin	cellular_component	1	94	132	15090	0.198735	0.229746	1.21615	circRNA_12611|NC_000015.10:55951376_55966546_-
GO:0006897	endocytosis	biological_process	2	94	248	15090	0.201146	0.232233	1.29461	circRNA_04098|NC_000003.12:195878253_195888606_-; circRNA_13581|NC_000017.11:4189382_4192860_-
GO:0008022	protein C-terminus binding	molecular_function	2	94	251	15090	0.205953	0.237473	1.27914	circRNA_04765|NC_000004.12:128936655_128959777_-; circRNA_12611|NC_000015.10:55951376_55966546_-
GO:0043130	ubiquitin binding	molecular_function	1	94	136	15090	0.207819	0.239008	1.18038	circRNA_12611|NC_000015.10:55951376_55966546_-
GO:0045892	negative regulation of transcription, DNA-templated	biological_process	4	94	506	15090	0.207821	0.239008	1.26903	circRNA_04793|NC_000004.12:139125164_139139497_-; circRNA_05773|NC_000005.10:176975396_176982623_-; circRNA_08858|NC_000009.12:137754171_137762820_+; circRNA_08860|NC_000009.12:137790848_137818138_+
GO:0005802	trans-Golgi network	cellular_component	2	94	254	15090	0.210786	0.242104	1.26403	circRNA_10365|NC_000011.10:121513003_121514321_+; circRNA_10876|NC_000012.12:71769800_71774022_+
GO:0032355	response to estradiol	biological_process	1	94	138	15090	0.212378	0.243332	1.16327	circRNA_03586|NC_000003.12:119843255_119863605_-
GO:0043025	neuronal cell body	cellular_component	2	94	255	15090	0.212402	0.243332	1.25907	circRNA_03586|NC_000003.12:119843255_119863605_-; circRNA_06206|NC_000006.12:85618818_85619417_-
GO:0005783	endoplasmic reticulum	cellular_component	6	94	782	15090	0.21436	0.245258	1.2317	circRNA_04804|NC_000004.12:139695197_139704196_+; circRNA_05151|NC_000005.10:60748267_60772093_-; circRNA_06206|NC_000006.12:85618818_85619417_-; circRNA_06539|NC_000006.12:149765691_149773169_+; circRNA_10365|NC_000011.10:121513003_121514321_+; circRNA_14028|NC_000017.11:59731421_59765138_+
GO:0031234	extrinsic component of cytoplasmic side of plasma membrane	cellular_component	1	94	139	15090	0.214661	0.245288	1.15491	circRNA_04098|NC_000003.12:195878253_195888606_-
GO:0046983	protein dimerization activity	molecular_function	1	94	143	15090	0.223818	0.255422	1.1226	circRNA_07902|NC_000008.11:98526742_98596169_-
GO:0055037	recycling endosome	cellular_component	1	94	147	15090	0.233005	0.265566	1.09205	circRNA_10365|NC_000011.10:121513003_121514321_+
GO:0000139	Golgi membrane	cellular_component	5	94	672	15090	0.241058	0.274393	1.19443	circRNA_03505|NC_000003.12:98768430_98773983_+; circRNA_03804|NC_000003.12:149846011_149895560_+; circRNA_03810|NC_000003.12:149872029_149921227_+; circRNA_06960|NC_000007.14:66240325_66241270_+; circRNA_12073|NC_000014.9:65561337_65629606_+
GO:0000790	nuclear chromatin	cellular_component	2	94	275	15090	0.245261	0.27882	1.1675	circRNA_12673|NC_000015.10:63529014_63537156_+; circRNA_12685|NC_000015.10:63553715_63574403_+
GO:0038096	Fc-gamma receptor signaling pathway involved in phagocytosis	biological_process	1	94	154	15090	0.249136	0.282864	1.04242	circRNA_02866|NC_000002.12:218238664_218239484_+
GO:0001934	positive regulation of protein phosphorylation	biological_process	1	94	156	15090	0.253754	0.287739	1.02905	circRNA_01637|NC_000002.12:11286539_11287736_-
GO:0000209	protein polyubiquitination	biological_process	2	94	283	15090	0.258637	0.292902	1.1345	circRNA_00329|NC_000001.11:32944019_32945628_-; circRNA_07115|NC_000007.14:92294889_92307656_+
GO:0015629	actin cytoskeleton	cellular_component	2	94	284	15090	0.260316	0.294429	1.13051	circRNA_02866|NC_000002.12:218238664_218239484_+; circRNA_05248|NC_000005.10:76697987_76701213_+
GO:0003723	RNA binding	molecular_function	4	94	556	15090	0.265403	0.299801	1.15491	circRNA_02852|NC_000002.12:214752447_214797117_-; circRNA_04911|NC_000004.12:168400826_168458008_-; circRNA_06206|NC_000006.12:85618818_85619417_-; circRNA_16161|NC_000023.11:123610918_123614189_-
GO:0000166	nucleotide binding	molecular_function	3	94	423	15090	0.270199	0.304831	1.13852	circRNA_02130|NC_000002.12:68567341_68578003_+; circRNA_06206|NC_000006.12:85618818_85619417_-; circRNA_09585|NC_000010.11:103139406_103181328_-
GO:0030168	platelet activation	biological_process	1	94	165	15090	0.27455	0.309347	0.972921	circRNA_10529|NC_000012.12:26595465_26602706_-
GO:0000165	MAPK cascade	biological_process	2	94	294	15090	0.277187	0.311923	1.09205	circRNA_06439|NC_000006.12:136669283_136698682_-; circRNA_06441|NC_000006.12:136694140_136698682_-
GO:0007050	cell cycle arrest	biological_process	1	94	170	15090	0.2861	0.321546	0.944305	circRNA_02852|NC_000002.12:214752447_214797117_-
GO:0005770	late endosome	cellular_component	1	94	173	15090	0.293022	0.32891	0.92793	circRNA_06188|NC_000006.12:85517756_85542043_-
GO:0004702	receptor signaling protein serine/threonine kinase activity	molecular_function	1	94	174	15090	0.295328	0.33108	0.922597	circRNA_07902|NC_000008.11:98526742_98596169_-
GO:0008270	zinc ion binding	molecular_function	11	94	1608	15090	0.298106	0.333773	1.09817	circRNA_00329|NC_000001.11:32944019_32945628_-; circRNA_02852|NC_000002.12:214752447_214797117_-; circRNA_03804|NC_000003.12:149846011_149895560_+; circRNA_03810|NC_000003.12:149872029_149921227_+; circRNA_04943|NC_000004.12:177351380_177353728_+; circRNA_07115|NC_000007.14:92294889_92307656_+; circRNA_08858|NC_000009.12:137754171_137762820_+; circRNA_08860|NC_000009.12:137790848_137818138_+; cir…
GO:0006914	autophagy	biological_process	1	94	177	15090	0.302239	0.337975	0.90696	circRNA_14028|NC_000017.11:59731421_59765138_+
GO:0016020	membrane	cellular_component	18	94	2678	15090	0.303689	0.33917	1.079	circRNA_01149|NC_000001.11:172551512_172579267_+; circRNA_01387|NC_000001.11:212342188_212347406_+; circRNA_02522|NC_000002.12:159777938_159783469_-; circRNA_02523|NC_000002.12:159780005_159780998_-; circRNA_04098|NC_000003.12:195878253_195888606_-; circRNA_05560|NC_000005.10:134781133_134782086_+; circRNA_06206|NC_000006.12:85618818_85619417_-; circRNA_06960|NC_000007.14:66240325_66241270_+; cir…
GO:0016579	protein deubiquitination	biological_process	1	94	178	15090	0.30454	0.339694	0.901865	circRNA_02044|NC_000002.12:61280244_61281242_-
GO:0006406	mRNA export from nucleus	biological_process	1	94	179	15090	0.30684	0.341831	0.896826	circRNA_16161|NC_000023.11:123610918_123614189_-
GO:0005769	early endosome	cellular_component	2	94	312	15090	0.307808	0.34248	1.02905	circRNA_10365|NC_000011.10:121513003_121514321_+; circRNA_13581|NC_000017.11:4189382_4192860_-
GO:1900034	regulation of cellular response to heat	biological_process	1	94	181	15090	0.311437	0.346084	0.886917	circRNA_03586|NC_000003.12:119843255_119863605_-
GO:0018105	peptidyl-serine phosphorylation	biological_process	2	94	315	15090	0.312931	0.34731	1.01925	circRNA_03586|NC_000003.12:119843255_119863605_-; circRNA_09869|NC_000011.10:33338757_33341686_+
GO:0001525	angiogenesis	biological_process	1	94	183	15090	0.316027	0.350309	0.877224	circRNA_03256|NC_000003.12:47062163_47067118_-
GO:0043547	positive regulation of GTPase activity	biological_process	6	94	891	15090	0.319381	0.353586	1.08102	circRNA_00410|NC_000001.11:40406736_40409835_+; circRNA_03586|NC_000003.12:119843255_119863605_-; circRNA_05248|NC_000005.10:76697987_76701213_+; circRNA_08058|NC_000008.11:130152736_130169067_-; circRNA_12760|NC_000015.10:65722848_65738875_-; circRNA_12770|NC_000015.10:65752379_65761438_-
GO:0016032	viral process	biological_process	4	94	603	15090	0.322488	0.356582	1.06489	circRNA_06206|NC_000006.12:85618818_85619417_-; circRNA_06231|NC_000006.12:88844357_88853764_-; circRNA_06439|NC_000006.12:136669283_136698682_-; circRNA_06441|NC_000006.12:136694140_136698682_-
GO:0016324	apical plasma membrane	cellular_component	1	94	187	15090	0.325187	0.35912	0.858459	circRNA_00806|NC_000001.11:108782422_108794907_+
GO:0005764	lysosome	cellular_component	1	94	188	15090	0.327473	0.361195	0.853893	circRNA_06188|NC_000006.12:85517756_85542043_-
GO:0031410	cytoplasmic vesicle	cellular_component	1	94	189	15090	0.329756	0.363209	0.849375	circRNA_15254|NC_000020.11:34457390_34471515_+
GO:0005524	ATP binding	molecular_function	14	94	2107	15090	0.330116	0.363209	1.06666	circRNA_01637|NC_000002.12:11286539_11287736_-; circRNA_03586|NC_000003.12:119843255_119863605_-; circRNA_04098|NC_000003.12:195878253_195888606_-; circRNA_04512|NC_000004.12:78826037_78851056_+; circRNA_04678|NC_000004.12:107682015_107701285_-; circRNA_04911|NC_000004.12:168400826_168458008_-; circRNA_05560|NC_000005.10:134781133_134782086_+; circRNA_06439|NC_000006.12:136669283_136698682_-; cir…
GO:0006888	ER to Golgi vesicle-mediated transport	biological_process	1	94	190	15090	0.332038	0.364872	0.844905	circRNA_03621|NC_000003.12:123223559_123259589_+
GO:0004713	protein tyrosine kinase activity	molecular_function	1	94	191	15090	0.334317	0.366471	0.840481	circRNA_04098|NC_000003.12:195878253_195888606_-
GO:0016605	PML body	cellular_component	1	94	191	15090	0.334317	0.366471	0.840481	circRNA_09869|NC_000011.10:33338757_33341686_+
GO:0015031	protein transport	biological_process	4	94	613	15090	0.334857	0.366611	1.04752	circRNA_01525|NC_000001.11:235830226_235833667_-; circRNA_03621|NC_000003.12:123223559_123259589_+; circRNA_06188|NC_000006.12:85517756_85542043_-; circRNA_10876|NC_000012.12:71769800_71774022_+
GO:0043005	neuron projection	cellular_component	1	94	195	15090	0.343412	0.375515	0.823241	circRNA_02866|NC_000002.12:218238664_218239484_+
GO:0001666	response to hypoxia	biological_process	1	94	196	15090	0.345681	0.377067	0.81904	circRNA_10529|NC_000012.12:26595465_26602706_-
GO:0007030	Golgi organization	biological_process	1	94	196	15090	0.345681	0.377067	0.81904	circRNA_14028|NC_000017.11:59731421_59765138_+
GO:0030036	actin cytoskeleton organization	biological_process	1	94	198	15090	0.350209	0.381539	0.810767	circRNA_09251|NC_000010.11:52280789_52290290_+
GO:0015630	microtubule cytoskeleton	cellular_component	1	94	199	15090	0.35247	0.383532	0.806693	circRNA_01525|NC_000001.11:235830226_235833667_-
GO:0016567	protein ubiquitination	biological_process	3	94	482	15090	0.3533	0.383966	0.999161	circRNA_02852|NC_000002.12:214752447_214797117_-; circRNA_12611|NC_000015.10:55951376_55966546_-; circRNA_15254|NC_000020.11:34457390_34471515_+
GO:0005634	nucleus	cellular_component	34	94	5270	15090	0.354984	0.385325	1.03569	circRNA_00074|NC_000001.11:10411418_10413251_+; circRNA_01274|NC_000001.11:186893011_186894211_+; circRNA_01387|NC_000001.11:212342188_212347406_+; circRNA_01637|NC_000002.12:11286539_11287736_-; circRNA_02130|NC_000002.12:68567341_68578003_+; circRNA_02852|NC_000002.12:214752447_214797117_-; circRNA_03586|NC_000003.12:119843255_119863605_-; circRNA_04098|NC_000003.12:195878253_195888606_-; circR…
GO:0006357	regulation of transcription from RNA polymerase II promoter	biological_process	3	94	491	15090	0.366107	0.396914	0.980847	circRNA_04793|NC_000004.12:139125164_139139497_-; circRNA_11136|NC_000012.12:116236821_116237705_-; circRNA_12985|NC_000015.10:92946248_92949076_+
GO:0010628	positive regulation of gene expression	biological_process	1	94	206	15090	0.368217	0.397746	0.779281	circRNA_01637|NC_000002.12:11286539_11287736_-
GO:0007596	blood coagulation	biological_process	1	94	206	15090	0.368217	0.397746	0.779281	circRNA_02631|NC_000002.12:175979810_175994280_-
GO:0042384	cilium assembly	biological_process	1	94	206	15090	0.368217	0.397746	0.779281	circRNA_04765|NC_000004.12:128936655_128959777_-
GO:0030424	axon	cellular_component	1	94	208	15090	0.37269	0.402089	0.771788	circRNA_03586|NC_000003.12:119843255_119863605_-
GO:0042127	regulation of cell proliferation	biological_process	1	94	212	15090	0.381599	0.410704	0.757226	circRNA_04098|NC_000003.12:195878253_195888606_-
GO:0005814	centriole	cellular_component	1	94	212	15090	0.381599	0.410704	0.757226	circRNA_04765|NC_000004.12:128936655_128959777_-
GO:0035556	intracellular signal transduction	biological_process	3	94	508	15090	0.39027	0.419528	0.948023	circRNA_03586|NC_000003.12:119843255_119863605_-; circRNA_07003|NC_000007.14:74219744_74220734_+; circRNA_07902|NC_000008.11:98526742_98596169_-
GO:0046982	protein heterodimerization activity	molecular_function	2	94	363	15090	0.394696	0.423441	0.884473	circRNA_02852|NC_000002.12:214752447_214797117_-; circRNA_04892|NC_000004.12:155696756_155722192_+
GO:0050852	T cell receptor signaling pathway	biological_process	1	94	218	15090	0.394863	0.423441	0.736385	circRNA_11175|NC_000012.12:120782655_120791557_-
GO:0005516	calmodulin binding	molecular_function	1	94	219	15090	0.397061	0.425286	0.733022	circRNA_05248|NC_000005.10:76697987_76701213_+
GO:0017137	Rab GTPase binding	molecular_function	1	94	221	15090	0.401448	0.429467	0.726389	circRNA_13581|NC_000017.11:4189382_4192860_-
GO:0005743	mitochondrial inner membrane	cellular_component	1	94	224	15090	0.407999	0.435951	0.71666	circRNA_01274|NC_000001.11:186893011_186894211_+
GO:0003924	GTPase activity	molecular_function	1	94	225	15090	0.410176	0.437751	0.713475	circRNA_10876|NC_000012.12:71769800_71774022_+
GO:0006260	DNA replication	biological_process	1	94	226	15090	0.412349	0.439542	0.710318	circRNA_02852|NC_000002.12:214752447_214797117_-
GO:0005794	Golgi apparatus	cellular_component	7	94	1139	15090	0.415963	0.442864	0.986588	circRNA_01274|NC_000001.11:186893011_186894211_+; circRNA_02866|NC_000002.12:218238664_218239484_+; circRNA_06960|NC_000007.14:66240325_66241270_+; circRNA_09251|NC_000010.11:52280789_52290290_+; circRNA_10365|NC_000011.10:121513003_121514321_+; circRNA_12073|NC_000014.9:65561337_65629606_+; circRNA_12611|NC_000015.10:55951376_55966546_-
GO:0043565	sequence-specific DNA binding	molecular_function	1	94	228	15090	0.416682	0.443099	0.704087	circRNA_04793|NC_000004.12:139125164_139139497_-
GO:0043161	proteasome-mediated ubiquitin-dependent protein catabolic process	biological_process	1	94	230	15090	0.421	0.447156	0.697965	circRNA_03586|NC_000003.12:119843255_119863605_-
GO:0017124	SH3 domain binding	molecular_function	1	94	231	15090	0.423153	0.448371	0.694943	circRNA_12073|NC_000014.9:65561337_65629606_+
GO:0010008	endosome membrane	cellular_component	1	94	231	15090	0.423153	0.448371	0.694943	circRNA_13581|NC_000017.11:4189382_4192860_-
GO:0005635	nuclear envelope	cellular_component	1	94	234	15090	0.429588	0.454648	0.686034	circRNA_04804|NC_000004.12:139695197_139704196_+
GO:0030027	lamellipodium	cellular_component	1	94	236	15090	0.433858	0.45862	0.68022	circRNA_05248|NC_000005.10:76697987_76701213_+
GO:0038095	Fc-epsilon receptor signaling pathway	biological_process	1	94	242	15090	0.446564	0.470932	0.663355	circRNA_07003|NC_000007.14:74219744_74220734_+
GO:0019904	protein domain specific binding	molecular_function	1	94	242	15090	0.446564	0.470932	0.663355	circRNA_12611|NC_000015.10:55951376_55966546_-
GO:0006470	protein dephosphorylation	biological_process	1	94	250	15090	0.46326	0.48796	0.642128	circRNA_08576|NC_000009.12:96522506_96565483_-
GO:0030425	dendrite	cellular_component	1	94	251	15090	0.465327	0.489557	0.639569	circRNA_06188|NC_000006.12:85517756_85542043_-
GO:0005886	plasma membrane	cellular_component	16	94	2616	15090	0.466032	0.48972	0.981847	circRNA_00806|NC_000001.11:108782422_108794907_+; circRNA_01637|NC_000002.12:11286539_11287736_-; circRNA_03586|NC_000003.12:119843255_119863605_-; circRNA_04098|NC_000003.12:195878253_195888606_-; circRNA_04804|NC_000004.12:139695197_139704196_+; circRNA_04892|NC_000004.12:155696756_155722192_+; circRNA_05084|NC_000005.10:50399859_50411383_-; circRNA_07003|NC_000007.14:74219744_74220734_+; circR…
GO:0005576	extracellular region	cellular_component	1	94	253	15090	0.469447	0.492725	0.634513	circRNA_11262|NC_000012.12:128912424_128927154_+
GO:0006915	apoptotic process	biological_process	3	94	571	15090	0.478249	0.501372	0.843425	circRNA_07902|NC_000008.11:98526742_98596169_-; circRNA_09869|NC_000011.10:33338757_33341686_+; circRNA_15254|NC_000020.11:34457390_34471515_+
GO:0005096	GTPase activator activity	molecular_function	3	94	585	15090	0.497218	0.520644	0.823241	circRNA_00410|NC_000001.11:40406736_40409835_+; circRNA_05248|NC_000005.10:76697987_76701213_+; circRNA_08058|NC_000008.11:130152736_130169067_-
GO:0007049	cell cycle	biological_process	1	94	269	15090	0.501721	0.524741	0.596773	circRNA_15157|NC_000020.11:4795815_4801062_-
GO:0007283	spermatogenesis	biological_process	1	94	272	15090	0.507634	0.530301	0.590191	circRNA_09277|NC_000010.11:67988663_68014186_-
GO:0005509	calcium ion binding	molecular_function	2	94	445	15090	0.527198	0.550092	0.721492	circRNA_01274|NC_000001.11:186893011_186894211_+; circRNA_08646|NC_000009.12:112080074_112098662_-
GO:0005759	mitochondrial matrix	cellular_component	1	94	287	15090	0.536515	0.559158	0.559345	circRNA_04918|NC_000004.12:169002071_169007756_-
GO:0008285	negative regulation of cell proliferation	biological_process	1	94	296	15090	0.553286	0.575962	0.542338	circRNA_07902|NC_000008.11:98526742_98596169_-
GO:0043234	protein complex	cellular_component	2	94	491	15090	0.59437	0.618006	0.653898	circRNA_07902|NC_000008.11:98526742_98596169_-; circRNA_15157|NC_000020.11:4795815_4801062_-
GO:0030054	cell junction	cellular_component	1	94	329	15090	0.61112	0.634679	0.487939	circRNA_05084|NC_000005.10:50399859_50411383_-
GO:0005925	focal adhesion	cellular_component	2	94	509	15090	0.618952	0.642064	0.630774	circRNA_02866|NC_000002.12:218238664_218239484_+; circRNA_10876|NC_000012.12:71769800_71774022_+
GO:0007275	multicellular organism development	biological_process	1	94	345	15090	0.63707	0.660088	0.46531	circRNA_01149|NC_000001.11:172551512_172579267_+
GO:0046777	protein autophosphorylation	biological_process	1	94	349	15090	0.643345	0.665814	0.459977	circRNA_03586|NC_000003.12:119843255_119863605_-
GO:0008284	positive regulation of cell proliferation	biological_process	1	94	353	15090	0.649536	0.671439	0.454765	circRNA_01274|NC_000001.11:186893011_186894211_+
GO:0003779	actin binding	molecular_function	1	94	373	15090	0.679232	0.701321	0.43038	circRNA_05248|NC_000005.10:76697987_76701213_+
GO:0031965	nuclear membrane	cellular_component	1	94	379	15090	0.687738	0.709279	0.423567	circRNA_08576|NC_000009.12:96522506_96565483_-
GO:0019899	enzyme binding	molecular_function	1	94	394	15090	0.708204	0.729214	0.407441	circRNA_11343|NC_000013.11:24477701_24493733_-
GO:0005615	extracellular space	cellular_component	1	94	395	15090	0.709528	0.729214	0.40641	circRNA_10365|NC_000011.10:121513003_121514321_+
GO:0007067	mitotic nuclear division	biological_process	1	94	395	15090	0.709528	0.729214	0.40641	circRNA_11866|NC_000014.9:45231141_45237721_-
GO:0031625	ubiquitin protein ligase binding	molecular_function	1	94	398	15090	0.713471	0.732421	0.403347	circRNA_03586|NC_000003.12:119843255_119863605_-
GO:0008150	biological_process	biological_process	1	94	399	15090	0.714776	0.73246	0.402336	circRNA_04413|NC_000004.12:51863437_51886638_+
GO:0005813	centrosome	cellular_component	3	94	772	15090	0.715157	0.73246	0.623829	circRNA_01637|NC_000002.12:11286539_11287736_-; circRNA_03586|NC_000003.12:119843255_119863605_-; circRNA_04765|NC_000004.12:128936655_128959777_-
GO:0005874	microtubule	cellular_component	1	94	412	15090	0.731293	0.748124	0.389641	circRNA_05248|NC_000005.10:76697987_76701213_+
GO:0046872	metal ion binding	molecular_function	8	94	1713	15090	0.75386	0.770324	0.749711	circRNA_00410|NC_000001.11:40406736_40409835_+; circRNA_01637|NC_000002.12:11286539_11287736_-; circRNA_02130|NC_000002.12:68567341_68578003_+; circRNA_02631|NC_000002.12:175979810_175994280_-; circRNA_04098|NC_000003.12:195878253_195888606_-; circRNA_08058|NC_000008.11:130152736_130169067_-; circRNA_09585|NC_000010.11:103139406_103181328_-; circRNA_13581|NC_000017.11:4189382_4192860_-
GO:0005829	cytosol	cellular_component	25	94	4639	15090	0.775052	0.79023	0.865121	circRNA_00074|NC_000001.11:10411418_10413251_+; circRNA_00329|NC_000001.11:32944019_32945628_-; circRNA_00806|NC_000001.11:108782422_108794907_+; circRNA_01274|NC_000001.11:186893011_186894211_+; circRNA_01637|NC_000002.12:11286539_11287736_-; circRNA_02044|NC_000002.12:61280244_61281242_-; circRNA_02130|NC_000002.12:68567341_68578003_+; circRNA_02866|NC_000002.12:218238664_218239484_+; circRNA_0…
GO:0048471	perinuclear region of cytoplasm	cellular_component	3	94	840	15090	0.775119	0.79023	0.573328	circRNA_01274|NC_000001.11:186893011_186894211_+; circRNA_03586|NC_000003.12:119843255_119863605_-; circRNA_12611|NC_000015.10:55951376_55966546_-
GO:0006366	transcription from RNA polymerase II promoter	biological_process	1	94	484	15090	0.808827	0.823651	0.331678	circRNA_06231|NC_000006.12:88844357_88853764_-
GO:0006355	regulation of transcription, DNA-templated	biological_process	5	94	1280	15090	0.819253	0.833313	0.627078	circRNA_02044|NC_000002.12:61280244_61281242_-; circRNA_03256|NC_000003.12:47062163_47067118_-; circRNA_09869|NC_000011.10:33338757_33341686_+; circRNA_12760|NC_000015.10:65722848_65738875_-; circRNA_12770|NC_000015.10:65752379_65761438_-
GO:0003674	molecular_function	molecular_function	1	94	512	15090	0.833226	0.846558	0.313539	circRNA_04413|NC_000004.12:51863437_51886638_+
GO:0051301	cell division	biological_process	1	94	529	15090	0.846651	0.859216	0.303463	circRNA_11866|NC_000014.9:45231141_45237721_-
GO:0044822	poly(A) RNA binding	molecular_function	6	94	1563	15090	0.867138	0.879003	0.616245	circRNA_01637|NC_000002.12:11286539_11287736_-; circRNA_03950|NC_000003.12:172362633_172381093_+; circRNA_05560|NC_000005.10:134781133_134782086_+; circRNA_06206|NC_000006.12:85618818_85619417_-; circRNA_08325|NC_000009.12:33960826_33963791_-; circRNA_12985|NC_000015.10:92946248_92949076_+
GO:0005730	nucleolus	cellular_component	3	94	992	15090	0.873562	0.884506	0.48548	circRNA_08576|NC_000009.12:96522506_96565483_-; circRNA_12985|NC_000015.10:92946248_92949076_+; circRNA_14028|NC_000017.11:59731421_59765138_+
GO:0000122	negative regulation of transcription from RNA polymerase II promoter	biological_process	2	94	823	15090	0.893087	0.903166	0.390114	circRNA_08858|NC_000009.12:137754171_137762820_+; circRNA_08860|NC_000009.12:137790848_137818138_+
GO:0003677	DNA binding	molecular_function	5	94	1437	15090	0.894023	0.903166	0.558566	circRNA_11343|NC_000013.11:24477701_24493733_-; circRNA_11866|NC_000014.9:45231141_45237721_-; circRNA_12760|NC_000015.10:65722848_65738875_-; circRNA_12770|NC_000015.10:65752379_65761438_-; circRNA_12985|NC_000015.10:92946248_92949076_+
GO:0042802	identical protein binding	molecular_function	1	94	627	15090	0.906735	0.914969	0.256032	circRNA_04098|NC_000003.12:195878253_195888606_-
GO:0005515	protein binding	molecular_function	53	94	9654	15090	0.922473	0.929792	0.881313	circRNA_00329|NC_000001.11:32944019_32945628_-; circRNA_00410|NC_000001.11:40406736_40409835_+; circRNA_00806|NC_000001.11:108782422_108794907_+; circRNA_01067|NC_000001.11:159918763_159920537_-; circRNA_01387|NC_000001.11:212342188_212347406_+; circRNA_01525|NC_000001.11:235830226_235833667_-; circRNA_01637|NC_000002.12:11286539_11287736_-; circRNA_02044|NC_000002.12:61280244_61281242_-; circRNA…
GO:0003700	transcription factor activity, sequence-specific DNA binding	molecular_function	1	94	665	15090	0.923517	0.929792	0.241401	circRNA_04793|NC_000004.12:139125164_139139497_-
GO:0045893	positive regulation of transcription, DNA-templated	biological_process	1	94	695	15090	0.934732	0.940019	0.230981	circRNA_04793|NC_000004.12:139125164_139139497_-
GO:0005654	nucleoplasm	cellular_component	18	94	4035	15090	0.943097	0.94736	0.716128	circRNA_00410|NC_000001.11:40406736_40409835_+; circRNA_02130|NC_000002.12:68567341_68578003_+; circRNA_02852|NC_000002.12:214752447_214797117_-; circRNA_03256|NC_000003.12:47062163_47067118_-; circRNA_04512|NC_000004.12:78826037_78851056_+; circRNA_04558|NC_000004.12:83470203_83472288_-; circRNA_04793|NC_000004.12:139125164_139139497_-; circRNA_04943|NC_000004.12:177351380_177353728_+; circRNA_0…
GO:0005737	cytoplasm	cellular_component	28	94	5765	15090	0.944472	0.94767	0.779687	circRNA_00329|NC_000001.11:32944019_32945628_-; circRNA_00410|NC_000001.11:40406736_40409835_+; circRNA_01274|NC_000001.11:186893011_186894211_+; circRNA_01387|NC_000001.11:212342188_212347406_+; circRNA_01525|NC_000001.11:235830226_235833667_-; circRNA_02852|NC_000002.12:214752447_214797117_-; circRNA_02866|NC_000002.12:218238664_218239484_+; circRNA_03586|NC_000003.12:119843255_119863605_-; cir…
GO:0005739	mitochondrion	cellular_component	2	94	1007	15090	0.954894	0.957047	0.318832	circRNA_03586|NC_000003.12:119843255_119863605_-; circRNA_10148|NC_000011.10:83273647_83278829_-
GO:0006351	transcription, DNA-templated	biological_process	6	94	1903	15090	0.960814	0.961896	0.506144	circRNA_04793|NC_000004.12:139125164_139139497_-; circRNA_05773|NC_000005.10:176975396_176982623_-; circRNA_11136|NC_000012.12:116236821_116237705_-; circRNA_12760|NC_000015.10:65722848_65738875_-; circRNA_12770|NC_000015.10:65752379_65761438_-; circRNA_12985|NC_000015.10:92946248_92949076_+
GO:0045944	positive regulation of transcription from RNA polymerase II promoter	biological_process	1	94	1080	15090	0.992459	0.992459	0.148641	circRNA_03586|NC_000003.12:119843255_119863605_-
