# Supplementary material for: Identification and comparison of novel circular RNAs with associated co-expression and competing endogenous RNA networks in pulmonary tuberculosis
Source: Oncotarget. 2017 Nov 27;8(69):113571–82. doi: 10.18632/oncotarget.22710 (PMC5768347; doi:10.18632/oncotarget.22710)
Supplement: Supplementary file 3 [file oncotarget-08-113571-s003.xls]

## Sheet: enrichment-go-C-vs-FALSE-Down
id	term	category	ListHits	ListTotal	PopHits	PopTotal	pval	padj	Enrichment_score	Gene
GO:0005242	inward rectifier potassium channel activity	molecular_function	1	62	2	15090	1.66101e-05	0.00130136	121.694	circRNA_06124|NC_000006.12:72647932_72648904_+
GO:0005249	voltage-gated potassium channel activity	molecular_function	1	62	2	15090	1.66101e-05	0.00130136	121.694	circRNA_06124|NC_000006.12:72647932_72648904_+
GO:0010715	regulation of extracellular matrix disassembly	biological_process	1	62	2	15090	1.66101e-05	0.00130136	121.694	circRNA_10381|NC_000011.10:128484823_128490576_-
GO:0061614	pri-miRNA transcription from RNA polymerase II promoter	biological_process	1	62	2	15090	1.66101e-05	0.00130136	121.694	circRNA_10381|NC_000011.10:128484823_128490576_-
GO:1904996	positive regulation of leukocyte adhesion to vascular endothelial cell	biological_process	1	62	2	15090	1.66101e-05	0.00130136	121.694	circRNA_10381|NC_000011.10:128484823_128490576_-
GO:0045651	positive regulation of macrophage differentiation	biological_process	2	62	17	15090	4.3108e-05	0.00130136	28.6338	circRNA_03597|NC_000003.12:121647319_121657352_-; circRNA_14135|NC_000017.11:66496201_66514466_+
GO:0043551	regulation of phosphatidylinositol 3-kinase activity	biological_process	1	62	3	15090	4.96981e-05	0.00130136	81.129	circRNA_00452|NC_000001.11:46055795_46080750_-
GO:0046935	1-phosphatidylinositol-3-kinase regulator activity	molecular_function	1	62	3	15090	4.96981e-05	0.00130136	81.129	circRNA_00452|NC_000001.11:46055795_46080750_-
GO:0001848	complement binding	molecular_function	1	62	3	15090	4.96981e-05	0.00130136	81.129	circRNA_01363|NC_000001.11:207757014_207759724_+
GO:0002456	T cell mediated immunity	biological_process	1	62	3	15090	4.96981e-05	0.00130136	81.129	circRNA_01363|NC_000001.11:207757014_207759724_+
GO:0032613	interleukin-10 production	biological_process	1	62	3	15090	4.96981e-05	0.00130136	81.129	circRNA_01363|NC_000001.11:207757014_207759724_+
GO:0035581	sequestering of extracellular ligand from receptor	biological_process	1	62	3	15090	4.96981e-05	0.00130136	81.129	circRNA_01363|NC_000001.11:207757014_207759724_+
GO:0045916	negative regulation of complement activation	biological_process	1	62	3	15090	4.96981e-05	0.00130136	81.129	circRNA_01363|NC_000001.11:207757014_207759724_+
GO:0071636	positive regulation of transforming growth factor beta production	biological_process	1	62	3	15090	4.96981e-05	0.00130136	81.129	circRNA_01363|NC_000001.11:207757014_207759724_+
GO:2000107	negative regulation of leukocyte apoptotic process	biological_process	1	62	3	15090	4.96981e-05	0.00130136	81.129	circRNA_03597|NC_000003.12:121647319_121657352_-
GO:0001927	exocyst assembly	biological_process	1	62	3	15090	4.96981e-05	0.00130136	81.129	circRNA_05826|NC_000006.12:532469_534580_-
GO:2000535	regulation of entry of bacterium into host cell	biological_process	1	62	3	15090	4.96981e-05	0.00130136	81.129	circRNA_05826|NC_000006.12:532469_534580_-
GO:0005251	delayed rectifier potassium channel activity	molecular_function	1	62	3	15090	4.96981e-05	0.00130136	81.129	circRNA_06124|NC_000006.12:72647932_72648904_+
GO:0000982	transcription factor activity, RNA polymerase II core promoter proximal region sequence-specific binding	molecular_function	1	62	3	15090	4.96981e-05	0.00130136	81.129	circRNA_10381|NC_000011.10:128484823_128490576_-
GO:0016289	CoA hydrolase activity	molecular_function	1	62	3	15090	4.96981e-05	0.00130136	81.129	circRNA_15370|NC_000020.11:45848450_45848675_-
GO:0033882	choloyl-CoA hydrolase activity	molecular_function	1	62	3	15090	4.96981e-05	0.00130136	81.129	circRNA_15370|NC_000020.11:45848450_45848675_-
GO:0043649	dicarboxylic acid catabolic process	biological_process	1	62	3	15090	4.96981e-05	0.00130136	81.129	circRNA_15370|NC_000020.11:45848450_45848675_-
GO:0045225	negative regulation of CD4 biosynthetic process	biological_process	1	62	3	15090	4.96981e-05	0.00130136	81.129	circRNA_15370|NC_000020.11:45848450_45848675_-
GO:0052815	medium-chain acyl-CoA hydrolase activity	molecular_function	1	62	3	15090	4.96981e-05	0.00130136	81.129	circRNA_15370|NC_000020.11:45848450_45848675_-
GO:0052816	long-chain acyl-CoA hydrolase activity	molecular_function	1	62	3	15090	4.96981e-05	0.00130136	81.129	circRNA_15370|NC_000020.11:45848450_45848675_-
GO:0021983	pituitary gland development	biological_process	2	62	18	15090	5.15782e-05	0.00130136	27.043	circRNA_00195|NC_000001.11:23071225_23072197_+; circRNA_10381|NC_000011.10:128484823_128490576_-
GO:0034498	early endosome to Golgi transport	biological_process	2	62	19	15090	6.10698e-05	0.00148377	25.6197	circRNA_09993|NC_000011.10:62827155_62827631_-; circRNA_15657|NC_000021.9:44094063_44098534_+
GO:0004127	cytidylate kinase activity	molecular_function	1	62	4	15090	9.91329e-05	0.00154836	60.8468	circRNA_00470|NC_000001.11:47374909_47375293_+
GO:0009041	uridylate kinase activity	molecular_function	1	62	4	15090	9.91329e-05	0.00154836	60.8468	circRNA_00470|NC_000001.11:47374909_47375293_+
GO:0009142	nucleoside triphosphate biosynthetic process	biological_process	1	62	4	15090	9.91329e-05	0.00154836	60.8468	circRNA_00470|NC_000001.11:47374909_47375293_+
GO:0009220	pyrimidine ribonucleotide biosynthetic process	biological_process	1	62	4	15090	9.91329e-05	0.00154836	60.8468	circRNA_00470|NC_000001.11:47374909_47375293_+
GO:0046940	nucleoside monophosphate phosphorylation	biological_process	1	62	4	15090	9.91329e-05	0.00154836	60.8468	circRNA_00470|NC_000001.11:47374909_47375293_+
GO:0006958	complement activation, classical pathway	biological_process	1	62	4	15090	9.91329e-05	0.00154836	60.8468	circRNA_01363|NC_000001.11:207757014_207759724_+
GO:0043382	positive regulation of memory T cell differentiation	biological_process	1	62	4	15090	9.91329e-05	0.00154836	60.8468	circRNA_01363|NC_000001.11:207757014_207759724_+
GO:1904424	regulation of GTP binding	biological_process	1	62	4	15090	9.91329e-05	0.00154836	60.8468	circRNA_05656|NC_000005.10:149509879_149513209_-
GO:2000984	negative regulation of ATP citrate synthase activity	biological_process	1	62	4	15090	9.91329e-05	0.00154836	60.8468	circRNA_06935|NC_000007.14:55982210_55983868_+
GO:0072546	ER membrane protein complex	cellular_component	1	62	4	15090	9.91329e-05	0.00154836	60.8468	circRNA_07972|NC_000008.11:108449823_108450492_+
GO:0001923	B-1 B cell differentiation	biological_process	1	62	4	15090	9.91329e-05	0.00154836	60.8468	circRNA_14575|NC_000018.10:58696366_58700591_+
GO:0002237	response to molecule of bacterial origin	biological_process	1	62	4	15090	9.91329e-05	0.00154836	60.8468	circRNA_14575|NC_000018.10:58696366_58700591_+
GO:0032449	CBM complex	cellular_component	1	62	4	15090	9.91329e-05	0.00154836	60.8468	circRNA_14575|NC_000018.10:58696366_58700591_+
GO:0015081	sodium ion transmembrane transporter activity	molecular_function	1	62	4	15090	9.91329e-05	0.00154836	60.8468	circRNA_15657|NC_000021.9:44094063_44098534_+
GO:1990071	TRAPPII protein complex	cellular_component	1	62	4	15090	9.91329e-05	0.00154836	60.8468	circRNA_15657|NC_000021.9:44094063_44098534_+
GO:0060389	pathway-restricted SMAD protein phosphorylation	biological_process	2	62	23	15090	0.000110314	0.00168293	21.1641	circRNA_03147|NC_000003.12:30671638_30674246_+; circRNA_10794|NC_000012.12:62312310_62312483_+
GO:0009612	response to mechanical stimulus	biological_process	2	62	25	15090	0.000142429	0.00180163	19.471	circRNA_03147|NC_000003.12:30671638_30674246_+; circRNA_10381|NC_000011.10:128484823_128490576_-
GO:0045095	keratin filament	cellular_component	1	62	5	15090	0.000164784	0.00180163	48.6774	circRNA_05656|NC_000005.10:149509879_149513209_-
GO:0008076	voltage-gated potassium channel complex	cellular_component	1	62	5	15090	0.000164784	0.00180163	48.6774	circRNA_06124|NC_000006.12:72647932_72648904_+
GO:0032483	regulation of Rab protein signal transduction	biological_process	1	62	5	15090	0.000164784	0.00180163	48.6774	circRNA_08734|NC_000009.12:123757703_123769563_-
GO:0033188	sphingomyelin synthase activity	molecular_function	1	62	5	15090	0.000164784	0.00180163	48.6774	circRNA_09248|NC_000010.11:50460673_50466932_-
GO:0047493	ceramide cholinephosphotransferase activity	molecular_function	1	62	5	15090	0.000164784	0.00180163	48.6774	circRNA_09248|NC_000010.11:50460673_50466932_-
GO:0034616	response to laminar fluid shear stress	biological_process	1	62	5	15090	0.000164784	0.00180163	48.6774	circRNA_10381|NC_000011.10:128484823_128490576_-
GO:0018206	peptidyl-methionine modification	biological_process	1	62	5	15090	0.000164784	0.00180163	48.6774	circRNA_10957|NC_000012.12:95494056_95496098_+
GO:0031365	N-terminal protein amino acid modification	biological_process	1	62	5	15090	0.000164784	0.00180163	48.6774	circRNA_10957|NC_000012.12:95494056_95496098_+
GO:0070084	protein initiator methionine removal	biological_process	1	62	5	15090	0.000164784	0.00180163	48.6774	circRNA_10957|NC_000012.12:95494056_95496098_+
GO:0051293	establishment of spindle localization	biological_process	1	62	5	15090	0.000164784	0.00180163	48.6774	circRNA_12299|NC_000014.9:102040236_102040673_+
GO:0051959	dynein light intermediate chain binding	molecular_function	1	62	5	15090	0.000164784	0.00180163	48.6774	circRNA_12299|NC_000014.9:102040236_102040673_+
GO:0002159	desmosome assembly	biological_process	1	62	5	15090	0.000164784	0.00180163	48.6774	circRNA_14135|NC_000017.11:66496201_66514466_+
GO:2000707	positive regulation of dense core granule biogenesis	biological_process	1	62	5	15090	0.000164784	0.00180163	48.6774	circRNA_14135|NC_000017.11:66496201_66514466_+
GO:0003986	acetyl-CoA hydrolase activity	molecular_function	1	62	5	15090	0.000164784	0.00180163	48.6774	circRNA_15370|NC_000020.11:45848450_45848675_-
GO:0016290	palmitoyl-CoA hydrolase activity	molecular_function	1	62	5	15090	0.000164784	0.00180163	48.6774	circRNA_15370|NC_000020.11:45848450_45848675_-
GO:0047617	acyl-CoA hydrolase activity	molecular_function	1	62	5	15090	0.000164784	0.00180163	48.6774	circRNA_15370|NC_000020.11:45848450_45848675_-
GO:0045766	positive regulation of angiogenesis	biological_process	3	62	70	15090	0.000193367	0.00207949	10.4309	circRNA_03147|NC_000003.12:30671638_30674246_+; circRNA_10381|NC_000011.10:128484823_128490576_-; circRNA_14135|NC_000017.11:66496201_66514466_+
GO:0002079	inner acrosomal membrane	cellular_component	1	62	6	15090	0.000246521	0.00212786	40.5645	circRNA_01363|NC_000001.11:207757014_207759724_+
GO:0030449	regulation of complement activation	biological_process	1	62	6	15090	0.000246521	0.00212786	40.5645	circRNA_01363|NC_000001.11:207757014_207759724_+
GO:0045591	positive regulation of regulatory T cell differentiation	biological_process	1	62	6	15090	0.000246521	0.00212786	40.5645	circRNA_01363|NC_000001.11:207757014_207759724_+
GO:0002651	positive regulation of tolerance induction to self antigen	biological_process	1	62	6	15090	0.000246521	0.00212786	40.5645	circRNA_03147|NC_000003.12:30671638_30674246_+
GO:0002663	positive regulation of B cell tolerance induction	biological_process	1	62	6	15090	0.000246521	0.00212786	40.5645	circRNA_03147|NC_000003.12:30671638_30674246_+
GO:0002666	positive regulation of T cell tolerance induction	biological_process	1	62	6	15090	0.000246521	0.00212786	40.5645	circRNA_03147|NC_000003.12:30671638_30674246_+
GO:0003430	growth plate cartilage chondrocyte growth	biological_process	1	62	6	15090	0.000246521	0.00212786	40.5645	circRNA_03147|NC_000003.12:30671638_30674246_+
GO:0005026	transforming growth factor beta receptor activity, type II	molecular_function	1	62	6	15090	0.000246521	0.00212786	40.5645	circRNA_03147|NC_000003.12:30671638_30674246_+
GO:0043415	positive regulation of skeletal muscle tissue regeneration	biological_process	1	62	6	15090	0.000246521	0.00212786	40.5645	circRNA_03147|NC_000003.12:30671638_30674246_+
GO:0060443	mammary gland morphogenesis	biological_process	1	62	6	15090	0.000246521	0.00212786	40.5645	circRNA_03147|NC_000003.12:30671638_30674246_+
GO:1990086	lens fiber cell apoptotic process	biological_process	1	62	6	15090	0.000246521	0.00212786	40.5645	circRNA_03147|NC_000003.12:30671638_30674246_+
GO:0042993	positive regulation of transcription factor import into nucleus	biological_process	1	62	6	15090	0.000246521	0.00212786	40.5645	circRNA_03597|NC_000003.12:121647319_121657352_-
GO:0045040	protein import into mitochondrial outer membrane	biological_process	1	62	6	15090	0.000246521	0.00212786	40.5645	circRNA_05538|NC_000005.10:133092700_133099652_+
GO:0030578	PML body organization	biological_process	1	62	6	15090	0.000246521	0.00212786	40.5645	circRNA_10381|NC_000011.10:128484823_128490576_-
GO:0031666	positive regulation of lipopolysaccharide-mediated signaling pathway	biological_process	1	62	6	15090	0.000246521	0.00212786	40.5645	circRNA_14135|NC_000017.11:66496201_66514466_+
GO:0006207	'de novo' pyrimidine nucleobase biosynthetic process	biological_process	1	62	7	15090	0.000344215	0.00272054	34.7696	circRNA_00470|NC_000001.11:47374909_47375293_+
GO:0060044	negative regulation of cardiac muscle cell proliferation	biological_process	1	62	7	15090	0.000344215	0.00272054	34.7696	circRNA_03147|NC_000003.12:30671638_30674246_+
GO:0060434	bronchus morphogenesis	biological_process	1	62	7	15090	0.000344215	0.00272054	34.7696	circRNA_03147|NC_000003.12:30671638_30674246_+
GO:0061649	ubiquitinated histone binding	molecular_function	1	62	7	15090	0.000344215	0.00272054	34.7696	circRNA_10794|NC_000012.12:62312310_62312483_+
GO:0002184	cytoplasmic translational termination	biological_process	1	62	7	15090	0.000344215	0.00272054	34.7696	circRNA_13135|NC_000016.10:11894954_11898035_-
GO:0018444	translation release factor complex	cellular_component	1	62	7	15090	0.000344215	0.00272054	34.7696	circRNA_13135|NC_000016.10:11894954_11898035_-
GO:0006699	bile acid biosynthetic process	biological_process	1	62	7	15090	0.000344215	0.00272054	34.7696	circRNA_15370|NC_000020.11:45848450_45848675_-
GO:0004849	uridine kinase activity	molecular_function	1	62	8	15090	0.000457738	0.00319443	30.4234	circRNA_00470|NC_000001.11:47374909_47375293_+
GO:0006222	UMP biosynthetic process	biological_process	1	62	8	15090	0.000457738	0.00319443	30.4234	circRNA_00470|NC_000001.11:47374909_47375293_+
GO:0044183	protein binding involved in protein folding	molecular_function	1	62	8	15090	0.000457738	0.00319443	30.4234	circRNA_01053|NC_000001.11:156320839_156334918_-
GO:0004465	lipoprotein lipase activity	molecular_function	1	62	8	15090	0.000457738	0.00319443	30.4234	circRNA_06850|NC_000007.14:36576574_36608478_-
GO:0050528	acyloxyacyl hydrolase activity	molecular_function	1	62	8	15090	0.000457738	0.00319443	30.4234	circRNA_06850|NC_000007.14:36576574_36608478_-
GO:0035616	histone H2B conserved C-terminal lysine deubiquitination	biological_process	1	62	8	15090	0.000457738	0.00319443	30.4234	circRNA_10794|NC_000012.12:62312310_62312483_+
GO:0007194	negative regulation of adenylate cyclase activity	biological_process	1	62	8	15090	0.000457738	0.00319443	30.4234	circRNA_14135|NC_000017.11:66496201_66514466_+
GO:0007250	activation of NF-kappaB-inducing kinase activity	biological_process	1	62	8	15090	0.000457738	0.00319443	30.4234	circRNA_14575|NC_000018.10:58696366_58700591_+
GO:0009620	response to fungus	biological_process	1	62	8	15090	0.000457738	0.00319443	30.4234	circRNA_14575|NC_000018.10:58696366_58700591_+
GO:0019209	kinase activator activity	molecular_function	1	62	8	15090	0.000457738	0.00319443	30.4234	circRNA_14575|NC_000018.10:58696366_58700591_+
GO:0050856	regulation of T cell receptor signaling pathway	biological_process	1	62	8	15090	0.000457738	0.00319443	30.4234	circRNA_14575|NC_000018.10:58696366_58700591_+
GO:0045648	positive regulation of erythrocyte differentiation	biological_process	2	62	38	15090	0.00050291	0.00347273	12.8098	circRNA_00195|NC_000001.11:23071225_23072197_+; circRNA_10381|NC_000011.10:128484823_128490576_-
GO:0070555	response to interleukin-1	biological_process	2	62	39	15090	0.00054323	0.00356526	12.4814	circRNA_10381|NC_000011.10:128484823_128490576_-; circRNA_14135|NC_000017.11:66496201_66514466_+
GO:0010725	regulation of primitive erythrocyte differentiation	biological_process	1	62	9	15090	0.000586963	0.00356526	27.043	circRNA_00195|NC_000001.11:23071225_23072197_+
GO:0032451	demethylase activity	molecular_function	1	62	9	15090	0.000586963	0.00356526	27.043	circRNA_00195|NC_000001.11:23071225_23072197_+
GO:0033184	positive regulation of histone ubiquitination	biological_process	1	62	9	15090	0.000586963	0.00356526	27.043	circRNA_00195|NC_000001.11:23071225_23072197_+
GO:0061752	telomeric repeat-containing RNA binding	molecular_function	1	62	9	15090	0.000586963	0.00356526	27.043	circRNA_00195|NC_000001.11:23071225_23072197_+
GO:0046931	pore complex assembly	biological_process	1	62	9	15090	0.000586963	0.00356526	27.043	circRNA_01053|NC_000001.11:156320839_156334918_-
GO:0035246	peptidyl-arginine N-methylation	biological_process	1	62	9	15090	0.000586963	0.00356526	27.043	circRNA_01953|NC_000002.12:47834579_47834871_-
GO:0034714	type III transforming growth factor beta receptor binding	molecular_function	1	62	9	15090	0.000586963	0.00356526	27.043	circRNA_03147|NC_000003.12:30671638_30674246_+
GO:0051131	chaperone-mediated protein complex assembly	biological_process	1	62	9	15090	0.000586963	0.00356526	27.043	circRNA_05538|NC_000005.10:133092700_133099652_+
GO:0030118	clathrin coat	cellular_component	1	62	9	15090	0.000586963	0.00356526	27.043	circRNA_06124|NC_000006.12:72647932_72648904_+
GO:0001206	transcriptional repressor activity, RNA polymerase II distal enhancer sequence-specific binding	molecular_function	1	62	9	15090	0.000586963	0.00356526	27.043	circRNA_06256|NC_000006.12:90206569_90271941_-
GO:0002726	positive regulation of T cell cytokine production	biological_process	1	62	9	15090	0.000586963	0.00356526	27.043	circRNA_14575|NC_000018.10:58696366_58700591_+
GO:0033540	fatty acid beta-oxidation using acyl-CoA oxidase	biological_process	1	62	9	15090	0.000586963	0.00356526	27.043	circRNA_15370|NC_000020.11:45848450_45848675_-
GO:0006891	intra-Golgi vesicle-mediated transport	biological_process	2	62	43	15090	0.000725038	0.00413824	11.3203	circRNA_01471|NC_000001.11:230663141_230664587_+; circRNA_15657|NC_000021.9:44094063_44098534_+
GO:0050145	nucleoside phosphate kinase activity	molecular_function	1	62	10	15090	0.000731763	0.00413824	24.3387	circRNA_00470|NC_000001.11:47374909_47375293_+
GO:0002199	zona pellucida receptor complex	cellular_component	1	62	10	15090	0.000731763	0.00413824	24.3387	circRNA_01053|NC_000001.11:156320839_156334918_-
GO:0032733	positive regulation of interleukin-10 production	biological_process	1	62	10	15090	0.000731763	0.00413824	24.3387	circRNA_01363|NC_000001.11:207757014_207759724_+
GO:0004675	transmembrane receptor protein serine/threonine kinase activity	molecular_function	1	62	10	15090	0.000731763	0.00413824	24.3387	circRNA_03147|NC_000003.12:30671638_30674246_+
GO:0070022	transforming growth factor beta receptor homodimeric complex	cellular_component	1	62	10	15090	0.000731763	0.00413824	24.3387	circRNA_03147|NC_000003.12:30671638_30674246_+
GO:0006119	oxidative phosphorylation	biological_process	1	62	10	15090	0.000731763	0.00413824	24.3387	circRNA_06935|NC_000007.14:55982210_55983868_+
GO:0003747	translation release factor activity	molecular_function	1	62	10	15090	0.000731763	0.00413824	24.3387	circRNA_13135|NC_000016.10:11894954_11898035_-
GO:0000145	exocyst	cellular_component	2	62	45	15090	0.000828813	0.00453612	10.8172	circRNA_02182|NC_000002.12:72731007_72733118_-; circRNA_05826|NC_000006.12:532469_534580_-
GO:0010595	positive regulation of endothelial cell migration	biological_process	2	62	45	15090	0.000828813	0.00453612	10.8172	circRNA_10381|NC_000011.10:128484823_128490576_-; circRNA_14135|NC_000017.11:66496201_66514466_+
GO:0006482	protein demethylation	biological_process	1	62	11	15090	0.000892011	0.00453612	22.1261	circRNA_00195|NC_000001.11:23071225_23072197_+
GO:0045654	positive regulation of megakaryocyte differentiation	biological_process	1	62	11	15090	0.000892011	0.00453612	22.1261	circRNA_00195|NC_000001.11:23071225_23072197_+
GO:2000179	positive regulation of neural precursor cell proliferation	biological_process	1	62	11	15090	0.000892011	0.00453612	22.1261	circRNA_00195|NC_000001.11:23071225_23072197_+
GO:0006165	nucleoside diphosphate phosphorylation	biological_process	1	62	11	15090	0.000892011	0.00453612	22.1261	circRNA_00470|NC_000001.11:47374909_47375293_+
GO:0005832	chaperonin-containing T-complex	cellular_component	1	62	11	15090	0.000892011	0.00453612	22.1261	circRNA_01053|NC_000001.11:156320839_156334918_-
GO:1904871	positive regulation of protein localization to Cajal body	biological_process	1	62	11	15090	0.000892011	0.00453612	22.1261	circRNA_01053|NC_000001.11:156320839_156334918_-
GO:0002053	positive regulation of mesenchymal cell proliferation	biological_process	1	62	11	15090	0.000892011	0.00453612	22.1261	circRNA_03147|NC_000003.12:30671638_30674246_+
GO:1904885	beta-catenin destruction complex assembly	biological_process	1	62	11	15090	0.000892011	0.00453612	22.1261	circRNA_05656|NC_000005.10:149509879_149513209_-
GO:0006686	sphingomyelin biosynthetic process	biological_process	1	62	11	15090	0.000892011	0.00453612	22.1261	circRNA_09248|NC_000010.11:50460673_50466932_-
GO:0090166	Golgi disassembly	biological_process	1	62	11	15090	0.000892011	0.00453612	22.1261	circRNA_09993|NC_000011.10:62827155_62827631_-
GO:0006637	acyl-CoA metabolic process	biological_process	1	62	11	15090	0.000892011	0.00453612	22.1261	circRNA_15370|NC_000020.11:45848450_45848675_-
GO:0017112	Rab guanyl-nucleotide exchange factor activity	molecular_function	3	62	105	15090	0.000905716	0.00457038	6.95392	circRNA_08266|NC_000009.12:19361846_19369987_+; circRNA_08734|NC_000009.12:123757703_123769563_-; circRNA_12769|NC_000015.10:65752379_65756472_-
GO:1990391	DNA repair complex	cellular_component	2	62	48	15090	0.00100142	0.00500239	10.1411	circRNA_00195|NC_000001.11:23071225_23072197_+; circRNA_10264|NC_000011.10:108267171_108267342_+
GO:0045785	positive regulation of cell adhesion	biological_process	2	62	49	15090	0.00106362	0.00500239	9.93417	circRNA_09064|NC_000010.11:26500819_26511906_+; circRNA_14135|NC_000017.11:66496201_66514466_+
GO:0055001	muscle cell development	biological_process	1	62	12	15090	0.00106758	0.00500239	20.2823	circRNA_00195|NC_000001.11:23071225_23072197_+
GO:2000648	positive regulation of stem cell proliferation	biological_process	1	62	12	15090	0.00106758	0.00500239	20.2823	circRNA_00195|NC_000001.11:23071225_23072197_+
GO:0008593	regulation of Notch signaling pathway	biological_process	1	62	12	15090	0.00106758	0.00500239	20.2823	circRNA_01363|NC_000001.11:207757014_207759724_+
GO:0030877	beta-catenin destruction complex	cellular_component	1	62	12	15090	0.00106758	0.00500239	20.2823	circRNA_05656|NC_000005.10:149509879_149513209_-
GO:0034765	regulation of ion transmembrane transport	biological_process	1	62	12	15090	0.00106758	0.00500239	20.2823	circRNA_06124|NC_000006.12:72647932_72648904_+
GO:0004862	cAMP-dependent protein kinase inhibitor activity	molecular_function	1	62	12	15090	0.00106758	0.00500239	20.2823	circRNA_06635|NC_000007.14:677229_711527_-
GO:0008235	metalloexopeptidase activity	molecular_function	1	62	12	15090	0.00106758	0.00500239	20.2823	circRNA_10957|NC_000012.12:95494056_95496098_+
GO:0036109	alpha-linolenic acid metabolic process	biological_process	1	62	12	15090	0.00106758	0.00500239	20.2823	circRNA_15370|NC_000020.11:45848450_45848675_-
GO:0032453	histone demethylase activity (H3-K4 specific)	molecular_function	1	62	13	15090	0.00125835	0.00543079	18.7221	circRNA_00195|NC_000001.11:23071225_23072197_+
GO:1903827	regulation of cellular protein localization	biological_process	1	62	13	15090	0.00125835	0.00543079	18.7221	circRNA_00195|NC_000001.11:23071225_23072197_+
GO:1904886	beta-catenin destruction complex disassembly	biological_process	1	62	13	15090	0.00125835	0.00543079	18.7221	circRNA_05656|NC_000005.10:149509879_149513209_-
GO:0034464	BBSome	cellular_component	1	62	13	15090	0.00125835	0.00543079	18.7221	circRNA_06822|NC_000007.14:33349068_33388144_+
GO:0008026	ATP-dependent helicase activity	molecular_function	1	62	13	15090	0.00125835	0.00543079	18.7221	circRNA_08557|NC_000009.12:95880869_95881293_+
GO:0002316	follicular B cell differentiation	biological_process	1	62	13	15090	0.00125835	0.00543079	18.7221	circRNA_13478|NC_000016.10:81854444_81870935_+
GO:0043069	negative regulation of programmed cell death	biological_process	1	62	13	15090	0.00125835	0.00543079	18.7221	circRNA_13478|NC_000016.10:81854444_81870935_+
GO:0004698	calcium-dependent protein kinase C activity	molecular_function	1	62	13	15090	0.00125835	0.00543079	18.7221	circRNA_14135|NC_000017.11:66496201_66514466_+
GO:0035403	histone kinase activity (H3-T6 specific)	molecular_function	1	62	13	15090	0.00125835	0.00543079	18.7221	circRNA_14135|NC_000017.11:66496201_66514466_+
GO:0035408	histone H3-T6 phosphorylation	biological_process	1	62	13	15090	0.00125835	0.00543079	18.7221	circRNA_14135|NC_000017.11:66496201_66514466_+
GO:0050870	positive regulation of T cell activation	biological_process	1	62	13	15090	0.00125835	0.00543079	18.7221	circRNA_14575|NC_000018.10:58696366_58700591_+
GO:0072600	establishment of protein localization to Golgi	biological_process	1	62	13	15090	0.00125835	0.00543079	18.7221	circRNA_14642|NC_000018.10:79096476_79154555_+
GO:0071480	cellular response to gamma radiation	biological_process	2	62	54	15090	0.00141121	0.00600322	9.01434	circRNA_00195|NC_000001.11:23071225_23072197_+; circRNA_10264|NC_000011.10:108267171_108267342_+
GO:0005539	glycosaminoglycan binding	molecular_function	1	62	14	15090	0.0014642	0.00600322	17.3848	circRNA_03147|NC_000003.12:30671638_30674246_+
GO:0060440	trachea formation	biological_process	1	62	14	15090	0.0014642	0.00600322	17.3848	circRNA_03147|NC_000003.12:30671638_30674246_+
GO:0008603	cAMP-dependent protein kinase regulator activity	molecular_function	1	62	14	15090	0.0014642	0.00600322	17.3848	circRNA_06635|NC_000007.14:677229_711527_-
GO:2000480	negative regulation of cAMP-dependent protein kinase activity	biological_process	1	62	14	15090	0.0014642	0.00600322	17.3848	circRNA_06635|NC_000007.14:677229_711527_-
GO:0007190	activation of adenylate cyclase activity	biological_process	1	62	14	15090	0.0014642	0.00600322	17.3848	circRNA_14135|NC_000017.11:66496201_66514466_+
GO:0034351	negative regulation of glial cell apoptotic process	biological_process	1	62	14	15090	0.0014642	0.00600322	17.3848	circRNA_14135|NC_000017.11:66496201_66514466_+
GO:0016559	peroxisome fission	biological_process	1	62	14	15090	0.0014642	0.00600322	17.3848	circRNA_15370|NC_000020.11:45848450_45848675_-
GO:0060463	lung lobe morphogenesis	biological_process	1	62	15	15090	0.001685	0.00669914	16.2258	circRNA_03147|NC_000003.12:30671638_30674246_+
GO:0045104	intermediate filament cytoskeleton organization	biological_process	1	62	15	15090	0.001685	0.00669914	16.2258	circRNA_05656|NC_000005.10:149509879_149513209_-
GO:0005952	cAMP-dependent protein kinase complex	cellular_component	1	62	15	15090	0.001685	0.00669914	16.2258	circRNA_06635|NC_000007.14:677229_711527_-
GO:0006754	ATP biosynthetic process	biological_process	1	62	15	15090	0.001685	0.00669914	16.2258	circRNA_06935|NC_000007.14:55982210_55983868_+
GO:0045786	negative regulation of cell cycle	biological_process	1	62	15	15090	0.001685	0.00669914	16.2258	circRNA_10381|NC_000011.10:128484823_128490576_-
GO:0001085	RNA polymerase II transcription factor binding	molecular_function	2	62	60	15090	0.00191319	0.00724097	8.1129	circRNA_00195|NC_000001.11:23071225_23072197_+; circRNA_03597|NC_000003.12:121647319_121657352_-
GO:0051138	positive regulation of NK T cell differentiation	biological_process	1	62	16	15090	0.00192062	0.00724097	15.2117	circRNA_03147|NC_000003.12:30671638_30674246_+
GO:0042531	positive regulation of tyrosine phosphorylation of STAT protein	biological_process	1	62	16	15090	0.00192062	0.00724097	15.2117	circRNA_03597|NC_000003.12:121647319_121657352_-
GO:0000138	Golgi trans cisterna	cellular_component	1	62	16	15090	0.00192062	0.00724097	15.2117	circRNA_09248|NC_000010.11:50460673_50466932_-
GO:0048280	vesicle fusion with Golgi apparatus	biological_process	1	62	16	15090	0.00192062	0.00724097	15.2117	circRNA_09993|NC_000011.10:62827155_62827631_-
GO:1903358	regulation of Golgi organization	biological_process	1	62	16	15090	0.00192062	0.00724097	15.2117	circRNA_09993|NC_000011.10:62827155_62827631_-
GO:0009395	phospholipid catabolic process	biological_process	1	62	16	15090	0.00192062	0.00724097	15.2117	circRNA_13478|NC_000016.10:81854444_81870935_+
GO:0032959	inositol trisphosphate biosynthetic process	biological_process	1	62	16	15090	0.00192062	0.00724097	15.2117	circRNA_13478|NC_000016.10:81854444_81870935_+
GO:0032743	positive regulation of interleukin-2 production	biological_process	1	62	16	15090	0.00192062	0.00724097	15.2117	circRNA_14575|NC_000018.10:58696366_58700591_+
GO:1902166	negative regulation of intrinsic apoptotic signaling pathway in response to DNA damage by p53 class mediator	biological_process	1	62	17	15090	0.00217096	0.00791194	14.3169	circRNA_00195|NC_000001.11:23071225_23072197_+
GO:0004550	nucleoside diphosphate kinase activity	molecular_function	1	62	17	15090	0.00217096	0.00791194	14.3169	circRNA_00470|NC_000001.11:47374909_47375293_+
GO:1904874	positive regulation of telomerase RNA localization to Cajal body	biological_process	1	62	17	15090	0.00217096	0.00791194	14.3169	circRNA_01053|NC_000001.11:156320839_156334918_-
GO:0007182	common-partner SMAD protein phosphorylation	biological_process	1	62	17	15090	0.00217096	0.00791194	14.3169	circRNA_03147|NC_000003.12:30671638_30674246_+
GO:0097202	activation of cysteine-type endopeptidase activity	biological_process	1	62	17	15090	0.00217096	0.00791194	14.3169	circRNA_05688|NC_000005.10:157294783_157304366_+
GO:0004435	phosphatidylinositol phospholipase C activity	molecular_function	1	62	17	15090	0.00217096	0.00791194	14.3169	circRNA_13478|NC_000016.10:81854444_81870935_+
GO:0046886	positive regulation of hormone biosynthetic process	biological_process	1	62	18	15090	0.00243588	0.0083226	13.5215	circRNA_00195|NC_000001.11:23071225_23072197_+
GO:0015949	nucleobase-containing small molecule interconversion	biological_process	1	62	18	15090	0.00243588	0.0083226	13.5215	circRNA_00470|NC_000001.11:47374909_47375293_+
GO:0007339	binding of sperm to zona pellucida	biological_process	1	62	18	15090	0.00243588	0.0083226	13.5215	circRNA_01053|NC_000001.11:156320839_156334918_-
GO:0016274	protein-arginine N-methyltransferase activity	molecular_function	1	62	18	15090	0.00243588	0.0083226	13.5215	circRNA_01953|NC_000002.12:47834579_47834871_-
GO:0034713	type I transforming growth factor beta receptor binding	molecular_function	1	62	18	15090	0.00243588	0.0083226	13.5215	circRNA_03147|NC_000003.12:30671638_30674246_+
GO:0070723	response to cholesterol	biological_process	1	62	18	15090	0.00243588	0.0083226	13.5215	circRNA_03147|NC_000003.12:30671638_30674246_+
GO:2000251	positive regulation of actin cytoskeleton reorganization	biological_process	1	62	18	15090	0.00243588	0.0083226	13.5215	circRNA_03597|NC_000003.12:121647319_121657352_-
GO:0050896	response to stimulus	biological_process	1	62	18	15090	0.00243588	0.0083226	13.5215	circRNA_06822|NC_000007.14:33349068_33388144_+
GO:1901981	phosphatidylinositol phosphate binding	molecular_function	1	62	18	15090	0.00243588	0.0083226	13.5215	circRNA_08734|NC_000009.12:123757703_123769563_-
GO:0060055	angiogenesis involved in wound healing	biological_process	1	62	18	15090	0.00243588	0.0083226	13.5215	circRNA_10381|NC_000011.10:128484823_128490576_-
GO:0004629	phospholipase C activity	molecular_function	1	62	18	15090	0.00243588	0.0083226	13.5215	circRNA_13478|NC_000016.10:81854444_81870935_+
GO:0052689	carboxylic ester hydrolase activity	molecular_function	1	62	18	15090	0.00243588	0.0083226	13.5215	circRNA_15370|NC_000020.11:45848450_45848675_-
GO:0034648	histone demethylase activity (H3-dimethyl-K4 specific)	molecular_function	1	62	19	15090	0.00271527	0.00895085	12.8098	circRNA_00195|NC_000001.11:23071225_23072197_+
GO:0043426	MRF binding	molecular_function	1	62	19	15090	0.00271527	0.00895085	12.8098	circRNA_00195|NC_000001.11:23071225_23072197_+
GO:0007338	single fertilization	biological_process	1	62	19	15090	0.00271527	0.00895085	12.8098	circRNA_01363|NC_000001.11:207757014_207759724_+
GO:2000379	positive regulation of reactive oxygen species metabolic process	biological_process	1	62	19	15090	0.00271527	0.00895085	12.8098	circRNA_03147|NC_000003.12:30671638_30674246_+
GO:0034199	activation of protein kinase A activity	biological_process	1	62	19	15090	0.00271527	0.00895085	12.8098	circRNA_06635|NC_000007.14:677229_711527_-
GO:0034236	protein kinase A catalytic subunit binding	molecular_function	1	62	19	15090	0.00271527	0.00895085	12.8098	circRNA_06635|NC_000007.14:677229_711527_-
GO:0045765	regulation of angiogenesis	biological_process	1	62	19	15090	0.00271527	0.00895085	12.8098	circRNA_10381|NC_000011.10:128484823_128490576_-
GO:0016491	oxidoreductase activity	molecular_function	2	62	69	15090	0.00285353	0.00935958	7.0547	circRNA_00195|NC_000001.11:23071225_23072197_+; circRNA_03081|NC_000003.12:16301626_16302748_+
GO:0010569	regulation of double-strand break repair via homologous recombination	biological_process	1	62	20	15090	0.00300901	0.00962883	12.1694	circRNA_00195|NC_000001.11:23071225_23072197_+
GO:0051572	negative regulation of histone H3-K4 methylation	biological_process	1	62	20	15090	0.00300901	0.00962883	12.1694	circRNA_00195|NC_000001.11:23071225_23072197_+
GO:0004857	enzyme inhibitor activity	molecular_function	1	62	20	15090	0.00300901	0.00962883	12.1694	circRNA_01363|NC_000001.11:207757014_207759724_+
GO:0007611	learning or memory	biological_process	1	62	20	15090	0.00300901	0.00962883	12.1694	circRNA_06635|NC_000007.14:677229_711527_-
GO:0045742	positive regulation of epidermal growth factor receptor signaling pathway	biological_process	1	62	20	15090	0.00300901	0.00962883	12.1694	circRNA_14999|NC_000019.10:40583398_40583717_+
GO:0001618	virus receptor activity	molecular_function	1	62	21	15090	0.00331698	0.0104112	11.5899	circRNA_01363|NC_000001.11:207757014_207759724_+
GO:0048278	vesicle docking	biological_process	1	62	21	15090	0.00331698	0.0104112	11.5899	circRNA_09993|NC_000011.10:62827155_62827631_-
GO:0006952	defense response	biological_process	1	62	21	15090	0.00331698	0.0104112	11.5899	circRNA_14575|NC_000018.10:58696366_58700591_+
GO:0035338	long-chain fatty-acyl-CoA biosynthetic process	biological_process	1	62	21	15090	0.00331698	0.0104112	11.5899	circRNA_15370|NC_000020.11:45848450_45848675_-
GO:0030851	granulocyte differentiation	biological_process	1	62	22	15090	0.00363905	0.0109505	11.063	circRNA_00195|NC_000001.11:23071225_23072197_+
GO:0071345	cellular response to cytokine stimulus	biological_process	1	62	22	15090	0.00363905	0.0109505	11.063	circRNA_03597|NC_000003.12:121647319_121657352_-
GO:0005049	nuclear export signal receptor activity	molecular_function	1	62	22	15090	0.00363905	0.0109505	11.063	circRNA_05739|NC_000005.10:171183199_171205612_+
GO:0003091	renal water homeostasis	biological_process	1	62	22	15090	0.00363905	0.0109505	11.063	circRNA_06635|NC_000007.14:677229_711527_-
GO:0042101	T cell receptor complex	cellular_component	1	62	22	15090	0.00363905	0.0109505	11.063	circRNA_09064|NC_000010.11:26500819_26511906_+
GO:0022400	regulation of rhodopsin mediated signaling pathway	biological_process	1	62	22	15090	0.00363905	0.0109505	11.063	circRNA_10957|NC_000012.12:95494056_95496098_+
GO:0006479	protein methylation	biological_process	1	62	22	15090	0.00363905	0.0109505	11.063	circRNA_13135|NC_000016.10:11894954_11898035_-
GO:0043536	positive regulation of blood vessel endothelial cell migration	biological_process	1	62	22	15090	0.00363905	0.0109505	11.063	circRNA_14135|NC_000017.11:66496201_66514466_+
GO:0090330	regulation of platelet aggregation	biological_process	1	62	22	15090	0.00363905	0.0109505	11.063	circRNA_14135|NC_000017.11:66496201_66514466_+
GO:0046332	SMAD binding	molecular_function	2	62	76	15090	0.00375162	0.0112377	6.40492	circRNA_03147|NC_000003.12:30671638_30674246_+; circRNA_10794|NC_000012.12:62312310_62312483_+
GO:2001275	positive regulation of glucose import in response to insulin stimulus	biological_process	1	62	23	15090	0.00397512	0.0113872	10.582	circRNA_00452|NC_000001.11:46055795_46080750_-
GO:0007369	gastrulation	biological_process	1	62	23	15090	0.00397512	0.0113872	10.582	circRNA_03147|NC_000003.12:30671638_30674246_+
GO:0030854	positive regulation of granulocyte differentiation	biological_process	1	62	23	15090	0.00397512	0.0113872	10.582	circRNA_03597|NC_000003.12:121647319_121657352_-
GO:0030552	cAMP binding	molecular_function	1	62	23	15090	0.00397512	0.0113872	10.582	circRNA_06635|NC_000007.14:677229_711527_-
GO:0061512	protein localization to cilium	biological_process	1	62	23	15090	0.00397512	0.0113872	10.582	circRNA_06822|NC_000007.14:33349068_33388144_+
GO:0030665	clathrin-coated vesicle membrane	cellular_component	1	62	23	15090	0.00397512	0.0113872	10.582	circRNA_08734|NC_000009.12:123757703_123769563_-
GO:0051272	positive regulation of cellular component movement	biological_process	1	62	23	15090	0.00397512	0.0113872	10.582	circRNA_10381|NC_000011.10:128484823_128490576_-
GO:0005160	transforming growth factor beta receptor binding	molecular_function	1	62	23	15090	0.00397512	0.0113872	10.582	circRNA_10794|NC_000012.12:62312310_62312483_+
GO:0042098	T cell proliferation	biological_process	1	62	23	15090	0.00397512	0.0113872	10.582	circRNA_14575|NC_000018.10:58696366_58700591_+
GO:0006814	sodium ion transport	biological_process	1	62	23	15090	0.00397512	0.0113872	10.582	circRNA_15657|NC_000021.9:44094063_44098534_+
GO:0042981	regulation of apoptotic process	biological_process	3	62	160	15090	0.00421299	0.0120162	4.56351	circRNA_10264|NC_000011.10:108267171_108267342_+; circRNA_10381|NC_000011.10:128484823_128490576_-; circRNA_14575|NC_000018.10:58696366_58700591_+
GO:0071805	potassium ion transmembrane transport	biological_process	1	62	24	15090	0.00432507	0.0122295	10.1411	circRNA_06124|NC_000006.12:72647932_72648904_+
GO:0050729	positive regulation of inflammatory response	biological_process	1	62	24	15090	0.00432507	0.0122295	10.1411	circRNA_10381|NC_000011.10:128484823_128490576_-
GO:0016303	1-phosphatidylinositol-3-kinase activity	molecular_function	2	62	82	15090	0.00464444	0.0129782	5.93627	circRNA_00452|NC_000001.11:46055795_46080750_-; circRNA_10264|NC_000011.10:108267171_108267342_+
GO:0035162	embryonic hemopoiesis	biological_process	1	62	25	15090	0.00468878	0.0129782	9.73548	circRNA_03147|NC_000003.12:30671638_30674246_+
GO:0043011	myeloid dendritic cell differentiation	biological_process	1	62	25	15090	0.00468878	0.0129782	9.73548	circRNA_03147|NC_000003.12:30671638_30674246_+
GO:0097546	ciliary base	cellular_component	1	62	25	15090	0.00468878	0.0129782	9.73548	circRNA_06635|NC_000007.14:677229_711527_-
GO:0032593	insulin-responsive compartment	cellular_component	1	62	25	15090	0.00468878	0.0129782	9.73548	circRNA_08266|NC_000009.12:19361846_19369987_+
GO:0032212	positive regulation of telomere maintenance via telomerase	biological_process	2	62	83	15090	0.00480464	0.0132431	5.86475	circRNA_01053|NC_000001.11:156320839_156334918_-; circRNA_10264|NC_000011.10:108267171_108267342_+
GO:0034720	histone H3-K4 demethylation	biological_process	1	62	26	15090	0.00506613	0.013733	9.36104	circRNA_00195|NC_000001.11:23071225_23072197_+
GO:0080008	Cul4-RING E3 ubiquitin ligase complex	cellular_component	1	62	26	15090	0.00506613	0.013733	9.36104	circRNA_02590|NC_000002.12:171448681_171453213_+
GO:0005024	transforming growth factor beta-activated receptor activity	molecular_function	1	62	26	15090	0.00506613	0.013733	9.36104	circRNA_03147|NC_000003.12:30671638_30674246_+
GO:0046677	response to antibiotic	biological_process	1	62	26	15090	0.00506613	0.013733	9.36104	circRNA_10381|NC_000011.10:128484823_128490576_-
GO:0001569	patterning of blood vessels	biological_process	1	62	27	15090	0.00545702	0.0144347	9.01434	circRNA_03147|NC_000003.12:30671638_30674246_+
GO:0007566	embryo implantation	biological_process	1	62	27	15090	0.00545702	0.0144347	9.01434	circRNA_03147|NC_000003.12:30671638_30674246_+
GO:0030833	regulation of actin filament polymerization	biological_process	1	62	27	15090	0.00545702	0.0144347	9.01434	circRNA_03597|NC_000003.12:121647319_121657352_-
GO:0050728	negative regulation of inflammatory response	biological_process	1	62	27	15090	0.00545702	0.0144347	9.01434	circRNA_10381|NC_000011.10:128484823_128490576_-
GO:0070006	metalloaminopeptidase activity	molecular_function	1	62	27	15090	0.00545702	0.0144347	9.01434	circRNA_10957|NC_000012.12:95494056_95496098_+
GO:0005868	cytoplasmic dynein complex	cellular_component	1	62	27	15090	0.00545702	0.0144347	9.01434	circRNA_12299|NC_000014.9:102040236_102040673_+
GO:0048488	synaptic vesicle endocytosis	biological_process	1	62	28	15090	0.00586132	0.0153188	8.6924	circRNA_08734|NC_000009.12:123757703_123769563_-
GO:0007565	female pregnancy	biological_process	1	62	28	15090	0.00586132	0.0153188	8.6924	circRNA_10381|NC_000011.10:128484823_128490576_-
GO:0032237	activation of store-operated calcium channel activity	biological_process	1	62	28	15090	0.00586132	0.0153188	8.6924	circRNA_13478|NC_000016.10:81854444_81870935_+
GO:0017119	Golgi transport complex	cellular_component	1	62	29	15090	0.00627892	0.015965	8.39266	circRNA_01471|NC_000001.11:230663141_230664587_+
GO:0044666	MLL3/4 complex	cellular_component	1	62	29	15090	0.00627892	0.015965	8.39266	circRNA_07422|NC_000007.14:152249876_152250966_-
GO:0002291	T cell activation via T cell receptor contact with antigen bound to MHC molecule on antigen presenting cell	biological_process	1	62	29	15090	0.00627892	0.015965	8.39266	circRNA_09064|NC_000010.11:26500819_26511906_+
GO:0035520	monoubiquitinated protein deubiquitination	biological_process	1	62	29	15090	0.00627892	0.015965	8.39266	circRNA_10794|NC_000012.12:62312310_62312483_+
GO:0019787	ubiquitin-like protein transferase activity	molecular_function	1	62	29	15090	0.00627892	0.015965	8.39266	circRNA_12825|NC_000015.10:72518067_72561549_+
GO:0016180	snRNA processing	biological_process	1	62	29	15090	0.00627892	0.015965	8.39266	circRNA_14081|NC_000017.11:61919400_61925099_-
GO:0032039	integrator complex	cellular_component	1	62	29	15090	0.00627892	0.015965	8.39266	circRNA_14081|NC_000017.11:61919400_61925099_-
GO:0002088	lens development in camera-type eye	biological_process	1	62	30	15090	0.00670972	0.016736	8.1129	circRNA_03147|NC_000003.12:30671638_30674246_+
GO:0002331	pre-B cell allelic exclusion	biological_process	1	62	30	15090	0.00670972	0.016736	8.1129	circRNA_10264|NC_000011.10:108267171_108267342_+
GO:0071500	cellular response to nitrosative stress	biological_process	1	62	30	15090	0.00670972	0.016736	8.1129	circRNA_10264|NC_000011.10:108267171_108267342_+
GO:0072434	signal transduction involved in mitotic G2 DNA damage checkpoint	biological_process	1	62	30	15090	0.00670972	0.016736	8.1129	circRNA_10264|NC_000011.10:108267171_108267342_+
GO:0005782	peroxisomal matrix	cellular_component	1	62	30	15090	0.00670972	0.016736	8.1129	circRNA_15370|NC_000020.11:45848450_45848675_-
GO:0048565	digestive tract development	biological_process	1	62	31	15090	0.0071536	0.0175103	7.8512	circRNA_03147|NC_000003.12:30671638_30674246_+
GO:0050431	transforming growth factor beta binding	molecular_function	1	62	31	15090	0.0071536	0.0175103	7.8512	circRNA_03147|NC_000003.12:30671638_30674246_+
GO:0009725	response to hormone	biological_process	1	62	31	15090	0.0071536	0.0175103	7.8512	circRNA_03597|NC_000003.12:121647319_121657352_-
GO:0030041	actin filament polymerization	biological_process	1	62	31	15090	0.0071536	0.0175103	7.8512	circRNA_03597|NC_000003.12:121647319_121657352_-
GO:1904358	positive regulation of telomere maintenance via telomere lengthening	biological_process	1	62	31	15090	0.0071536	0.0175103	7.8512	circRNA_10264|NC_000011.10:108267171_108267342_+
GO:0051573	negative regulation of histone H3-K9 methylation	biological_process	1	62	32	15090	0.00761044	0.0181544	7.60585	circRNA_00195|NC_000001.11:23071225_23072197_+
GO:0042102	positive regulation of T cell proliferation	biological_process	1	62	32	15090	0.00761044	0.0181544	7.60585	circRNA_01363|NC_000001.11:207757014_207759724_+
GO:0042159	lipoprotein catabolic process	biological_process	1	62	32	15090	0.00761044	0.0181544	7.60585	circRNA_10264|NC_000011.10:108267171_108267342_+
GO:0045141	meiotic telomere clustering	biological_process	1	62	32	15090	0.00761044	0.0181544	7.60585	circRNA_10264|NC_000011.10:108267171_108267342_+
GO:0048599	oocyte development	biological_process	1	62	32	15090	0.00761044	0.0181544	7.60585	circRNA_10264|NC_000011.10:108267171_108267342_+
GO:0051972	regulation of telomerase activity	biological_process	1	62	32	15090	0.00761044	0.0181544	7.60585	circRNA_10264|NC_000011.10:108267171_108267342_+
GO:0034063	stress granule assembly	biological_process	1	62	32	15090	0.00761044	0.0181544	7.60585	circRNA_12299|NC_000014.9:102040236_102040673_+
GO:0006888	ER to Golgi vesicle-mediated transport	biological_process	3	62	190	15090	0.0076943	0.0182879	3.84295	circRNA_01471|NC_000001.11:230663141_230664587_+; circRNA_09993|NC_000011.10:62827155_62827631_-; circRNA_12299|NC_000014.9:102040236_102040673_+
GO:0045862	positive regulation of proteolysis	biological_process	1	62	33	15090	0.00808014	0.0191356	7.37537	circRNA_05688|NC_000005.10:157294783_157304366_+
GO:0005667	transcription factor complex	cellular_component	3	62	193	15090	0.00812176	0.019165	3.78322	circRNA_00195|NC_000001.11:23071225_23072197_+; circRNA_03597|NC_000003.12:121647319_121657352_-; circRNA_10381|NC_000011.10:128484823_128490576_-
GO:0032454	histone demethylase activity (H3-K9 specific)	molecular_function	1	62	34	15090	0.00856259	0.0199187	7.15844	circRNA_00195|NC_000001.11:23071225_23072197_+
GO:0005847	mRNA cleavage and polyadenylation specificity factor complex	cellular_component	1	62	34	15090	0.00856259	0.0199187	7.15844	circRNA_05656|NC_000005.10:149509879_149513209_-
GO:0017160	Ral GTPase binding	molecular_function	1	62	34	15090	0.00856259	0.0199187	7.15844	circRNA_05826|NC_000006.12:532469_534580_-
GO:0003824	catalytic activity	molecular_function	1	62	34	15090	0.00856259	0.0199187	7.15844	circRNA_06850|NC_000007.14:36576574_36608478_-
GO:0004197	cysteine-type endopeptidase activity	molecular_function	2	62	104	15090	0.00896047	0.0206314	4.68052	circRNA_10794|NC_000012.12:62312310_62312483_+; circRNA_14575|NC_000018.10:58696366_58700591_+
GO:0033169	histone H3-K9 demethylation	biological_process	1	62	35	15090	0.00905768	0.0206314	6.95392	circRNA_00195|NC_000001.11:23071225_23072197_+
GO:0000381	regulation of alternative mRNA splicing, via spliceosome	biological_process	1	62	35	15090	0.00905768	0.0206314	6.95392	circRNA_03345|NC_000003.12:50113383_50114251_+
GO:0006975	DNA damage induced protein phosphorylation	biological_process	1	62	35	15090	0.00905768	0.0206314	6.95392	circRNA_10264|NC_000011.10:108267171_108267342_+
GO:0003887	DNA-directed DNA polymerase activity	molecular_function	1	62	35	15090	0.00905768	0.0206314	6.95392	circRNA_14556|NC_000018.10:54277703_54287411_+
GO:0042276	error-prone translesion synthesis	biological_process	1	62	35	15090	0.00905768	0.0206314	6.95392	circRNA_14556|NC_000018.10:54277703_54287411_+
GO:0018105	peptidyl-serine phosphorylation	biological_process	4	62	315	15090	0.00941173	0.0209861	3.09063	circRNA_03147|NC_000003.12:30671638_30674246_+; circRNA_05656|NC_000005.10:149509879_149513209_-; circRNA_10264|NC_000011.10:108267171_108267342_+; circRNA_14135|NC_000017.11:66496201_66514466_+
GO:0047485	protein N-terminus binding	molecular_function	3	62	202	15090	0.00949713	0.0209861	3.61466	circRNA_05826|NC_000006.12:532469_534580_-; circRNA_09993|NC_000011.10:62827155_62827631_-; circRNA_10264|NC_000011.10:108267171_108267342_+
GO:0031435	mitogen-activated protein kinase kinase kinase binding	molecular_function	1	62	36	15090	0.0095653	0.0209861	6.76075	circRNA_03147|NC_000003.12:30671638_30674246_+
GO:0048701	embryonic cranial skeleton morphogenesis	biological_process	1	62	36	15090	0.0095653	0.0209861	6.76075	circRNA_03147|NC_000003.12:30671638_30674246_+
GO:0016049	cell growth	biological_process	1	62	36	15090	0.0095653	0.0209861	6.76075	circRNA_09248|NC_000010.11:50460673_50466932_-
GO:0036289	peptidyl-serine autophosphorylation	biological_process	1	62	36	15090	0.0095653	0.0209861	6.76075	circRNA_10264|NC_000011.10:108267171_108267342_+
GO:0097694	establishment of RNA localization to telomere	biological_process	1	62	36	15090	0.0095653	0.0209861	6.76075	circRNA_10264|NC_000011.10:108267171_108267342_+
GO:0097695	establishment of macromolecular complex localization to telomere	biological_process	1	62	36	15090	0.0095653	0.0209861	6.76075	circRNA_10264|NC_000011.10:108267171_108267342_+
GO:1904262	negative regulation of TORC1 signaling	biological_process	1	62	36	15090	0.0095653	0.0209861	6.76075	circRNA_10264|NC_000011.10:108267171_108267342_+
GO:1904884	positive regulation of telomerase catalytic core complex assembly	biological_process	1	62	36	15090	0.0095653	0.0209861	6.76075	circRNA_10264|NC_000011.10:108267171_108267342_+
GO:0010613	positive regulation of cardiac muscle hypertrophy	biological_process	1	62	36	15090	0.0095653	0.0209861	6.76075	circRNA_14135|NC_000017.11:66496201_66514466_+
GO:0036092	phosphatidylinositol-3-phosphate biosynthetic process	biological_process	2	62	108	15090	0.00993003	0.0215504	4.50717	circRNA_00452|NC_000001.11:46055795_46080750_-; circRNA_10264|NC_000011.10:108267171_108267342_+
GO:0032886	regulation of microtubule-based process	biological_process	1	62	37	15090	0.0100853	0.0215504	6.57803	circRNA_01785|NC_000002.12:31917926_31943383_-
GO:0006986	response to unfolded protein	biological_process	1	62	37	15090	0.0100853	0.0215504	6.57803	circRNA_05538|NC_000005.10:133092700_133099652_+
GO:0031463	Cul3-RING ubiquitin ligase complex	cellular_component	1	62	37	15090	0.0100853	0.0215504	6.57803	circRNA_06256|NC_000006.12:90206569_90271941_-
GO:0004677	DNA-dependent protein kinase activity	molecular_function	1	62	37	15090	0.0100853	0.0215504	6.57803	circRNA_10264|NC_000011.10:108267171_108267342_+
GO:0043517	positive regulation of DNA damage response, signal transduction by p53 class mediator	biological_process	1	62	37	15090	0.0100853	0.0215504	6.57803	circRNA_10264|NC_000011.10:108267171_108267342_+
GO:0044849	estrous cycle	biological_process	1	62	37	15090	0.0100853	0.0215504	6.57803	circRNA_10381|NC_000011.10:128484823_128490576_-
GO:0004177	aminopeptidase activity	molecular_function	1	62	37	15090	0.0100853	0.0215504	6.57803	circRNA_10957|NC_000012.12:95494056_95496098_+
GO:0043518	negative regulation of DNA damage response, signal transduction by p53 class mediator	biological_process	1	62	38	15090	0.0106177	0.0222531	6.40492	circRNA_00195|NC_000001.11:23071225_23072197_+
GO:0010718	positive regulation of epithelial to mesenchymal transition	biological_process	1	62	38	15090	0.0106177	0.0222531	6.40492	circRNA_03147|NC_000003.12:30671638_30674246_+
GO:0000245	spliceosomal complex assembly	biological_process	1	62	38	15090	0.0106177	0.0222531	6.40492	circRNA_03345|NC_000003.12:50113383_50114251_+
GO:0048870	cell motility	biological_process	1	62	38	15090	0.0106177	0.0222531	6.40492	circRNA_10381|NC_000011.10:128484823_128490576_-
GO:0019985	translesion synthesis	biological_process	1	62	38	15090	0.0106177	0.0222531	6.40492	circRNA_14556|NC_000018.10:54277703_54287411_+
GO:0051168	nuclear export	biological_process	1	62	38	15090	0.0106177	0.0222531	6.40492	circRNA_14575|NC_000018.10:58696366_58700591_+
GO:0045296	cadherin binding	molecular_function	1	62	39	15090	0.0111623	0.0230266	6.24069	circRNA_01363|NC_000001.11:207757014_207759724_+
GO:0035869	ciliary transition zone	cellular_component	1	62	39	15090	0.0111623	0.0230266	6.24069	circRNA_06822|NC_000007.14:33349068_33388144_+
GO:0033129	positive regulation of histone phosphorylation	biological_process	1	62	39	15090	0.0111623	0.0230266	6.24069	circRNA_10264|NC_000011.10:108267171_108267342_+
GO:0033151	V(D)J recombination	biological_process	1	62	39	15090	0.0111623	0.0230266	6.24069	circRNA_10264|NC_000011.10:108267171_108267342_+
GO:0035725	sodium ion transmembrane transport	biological_process	1	62	39	15090	0.0111623	0.0230266	6.24069	circRNA_15657|NC_000021.9:44094063_44098534_+
GO:0005942	phosphatidylinositol 3-kinase complex	cellular_component	1	62	40	15090	0.0117189	0.023949	6.08468	circRNA_00452|NC_000001.11:46055795_46080750_-
GO:0006893	Golgi to plasma membrane transport	biological_process	1	62	40	15090	0.0117189	0.023949	6.08468	circRNA_05826|NC_000006.12:532469_534580_-
GO:0050796	regulation of insulin secretion	biological_process	1	62	40	15090	0.0117189	0.023949	6.08468	circRNA_14135|NC_000017.11:66496201_66514466_+
GO:0010468	regulation of gene expression	biological_process	2	62	116	15090	0.0120465	0.024466	4.19633	circRNA_03147|NC_000003.12:30671638_30674246_+; circRNA_13478|NC_000016.10:81854444_81870935_+
GO:0032436	positive regulation of proteasomal ubiquitin-dependent protein catabolic process	biological_process	2	62	116	15090	0.0120465	0.024466	4.19633	circRNA_05656|NC_000005.10:149509879_149513209_-; circRNA_12825|NC_000015.10:72518067_72561549_+
GO:0010634	positive regulation of epithelial cell migration	biological_process	1	62	41	15090	0.0122876	0.0248786	5.93627	circRNA_03147|NC_000003.12:30671638_30674246_+
GO:0015031	protein transport	biological_process	6	62	613	15090	0.0125293	0.0252647	2.38226	circRNA_01471|NC_000001.11:230663141_230664587_+; circRNA_02182|NC_000002.12:72731007_72733118_-; circRNA_05826|NC_000006.12:532469_534580_-; circRNA_06822|NC_000007.14:33349068_33388144_+; circRNA_08266|NC_000009.12:19361846_19369987_+; circRNA_08734|NC_000009.12:123757703_123769563_-
GO:0048208	COPII vesicle coating	biological_process	2	62	118	15090	0.0126131	0.0252647	4.12521	circRNA_09993|NC_000011.10:62827155_62827631_-; circRNA_15657|NC_000021.9:44094063_44098534_+
GO:1901998	toxin transport	biological_process	1	62	42	15090	0.0128682	0.0252647	5.79493	circRNA_01053|NC_000001.11:156320839_156334918_-
GO:0009749	response to glucose	biological_process	1	62	42	15090	0.0128682	0.0252647	5.79493	circRNA_03147|NC_000003.12:30671638_30674246_+
GO:0071377	cellular response to glucagon stimulus	biological_process	1	62	42	15090	0.0128682	0.0252647	5.79493	circRNA_06635|NC_000007.14:677229_711527_-
GO:0030507	spectrin binding	molecular_function	1	62	42	15090	0.0128682	0.0252647	5.79493	circRNA_08841|NC_000009.12:135850137_135850461_-
GO:0030148	sphingolipid biosynthetic process	biological_process	1	62	42	15090	0.0128682	0.0252647	5.79493	circRNA_09248|NC_000010.11:50460673_50466932_-
GO:0005484	SNAP receptor activity	molecular_function	1	62	42	15090	0.0128682	0.0252647	5.79493	circRNA_09993|NC_000011.10:62827155_62827631_-
GO:0033962	cytoplasmic mRNA processing body assembly	biological_process	1	62	42	15090	0.0128682	0.0252647	5.79493	circRNA_12299|NC_000014.9:102040236_102040673_+
GO:0051209	release of sequestered calcium ion into cytosol	biological_process	1	62	42	15090	0.0128682	0.0252647	5.79493	circRNA_13478|NC_000016.10:81854444_81870935_+
GO:0006661	phosphatidylinositol biosynthetic process	biological_process	2	62	119	15090	0.012902	0.0252647	4.09054	circRNA_00452|NC_000001.11:46055795_46080750_-; circRNA_13478|NC_000016.10:81854444_81870935_+
GO:0005795	Golgi stack	cellular_component	1	62	43	15090	0.0134605	0.0260475	5.66017	circRNA_01471|NC_000001.11:230663141_230664587_+
GO:0060170	ciliary membrane	cellular_component	1	62	43	15090	0.0134605	0.0260475	5.66017	circRNA_06822|NC_000007.14:33349068_33388144_+
GO:0016572	histone phosphorylation	biological_process	1	62	43	15090	0.0134605	0.0260475	5.66017	circRNA_10264|NC_000011.10:108267171_108267342_+
GO:0090399	replicative senescence	biological_process	1	62	43	15090	0.0134605	0.0260475	5.66017	circRNA_10264|NC_000011.10:108267171_108267342_+
GO:0016567	protein ubiquitination	biological_process	5	62	482	15090	0.0139839	0.026899	2.52476	circRNA_01953|NC_000002.12:47834579_47834871_-; circRNA_02590|NC_000002.12:171448681_171453213_+; circRNA_06256|NC_000006.12:90206569_90271941_-; circRNA_12825|NC_000015.10:72518067_72561549_+; circRNA_14575|NC_000018.10:58696366_58700591_+
GO:0042162	telomeric DNA binding	molecular_function	1	62	44	15090	0.0140645	0.026899	5.53152	circRNA_00195|NC_000001.11:23071225_23072197_+
GO:1904354	negative regulation of telomere capping	biological_process	1	62	44	15090	0.0140645	0.026899	5.53152	circRNA_10264|NC_000011.10:108267171_108267342_+
GO:0021854	hypothalamus development	biological_process	1	62	44	15090	0.0140645	0.026899	5.53152	circRNA_10381|NC_000011.10:128484823_128490576_-
GO:0005901	caveola	cellular_component	1	62	45	15090	0.0146802	0.0278992	5.4086	circRNA_03147|NC_000003.12:30671638_30674246_+
GO:0035035	histone acetyltransferase binding	molecular_function	1	62	45	15090	0.0146802	0.0278992	5.4086	circRNA_10381|NC_000011.10:128484823_128490576_-
GO:0007179	transforming growth factor beta receptor signaling pathway	biological_process	2	62	125	15090	0.0147151	0.0278992	3.89419	circRNA_03147|NC_000003.12:30671638_30674246_+; circRNA_10794|NC_000012.12:62312310_62312483_+
GO:0008233	peptidase activity	molecular_function	1	62	46	15090	0.0153073	0.0287724	5.29102	circRNA_14575|NC_000018.10:58696366_58700591_+
GO:0043621	protein self-association	molecular_function	1	62	46	15090	0.0153073	0.0287724	5.29102	circRNA_14575|NC_000018.10:58696366_58700591_+
GO:0051259	protein oligomerization	biological_process	1	62	46	15090	0.0153073	0.0287724	5.29102	circRNA_14575|NC_000018.10:58696366_58700591_+
GO:0030173	integral component of Golgi membrane	cellular_component	1	62	47	15090	0.0159457	0.0298869	5.17845	circRNA_09248|NC_000010.11:50460673_50466932_-
GO:0002092	positive regulation of receptor internalization	biological_process	1	62	48	15090	0.0165955	0.0309279	5.07056	circRNA_13478|NC_000016.10:81854444_81870935_+
GO:0004697	protein kinase C activity	molecular_function	1	62	48	15090	0.0165955	0.0309279	5.07056	circRNA_14135|NC_000017.11:66496201_66514466_+
GO:0016301	kinase activity	molecular_function	2	62	132	15090	0.0170043	0.0316	3.68768	circRNA_05656|NC_000005.10:149509879_149513209_-; circRNA_09248|NC_000010.11:50460673_50466932_-
GO:0043647	inositol phosphate metabolic process	biological_process	1	62	49	15090	0.0172564	0.0317983	4.96708	circRNA_13478|NC_000016.10:81854444_81870935_+
GO:0001938	positive regulation of endothelial cell proliferation	biological_process	1	62	49	15090	0.0172564	0.0317983	4.96708	circRNA_14135|NC_000017.11:66496201_66514466_+
GO:0045931	positive regulation of mitotic cell cycle	biological_process	1	62	49	15090	0.0172564	0.0317983	4.96708	circRNA_14135|NC_000017.11:66496201_66514466_+
GO:0001568	blood vessel development	biological_process	1	62	50	15090	0.0179284	0.0326696	4.86774	circRNA_03147|NC_000003.12:30671638_30674246_+
GO:0032147	activation of protein kinase activity	biological_process	1	62	50	15090	0.0179284	0.0326696	4.86774	circRNA_03147|NC_000003.12:30671638_30674246_+
GO:0033116	endoplasmic reticulum-Golgi intermediate compartment membrane	cellular_component	1	62	50	15090	0.0179284	0.0326696	4.86774	circRNA_09993|NC_000011.10:62827155_62827631_-
GO:0004012	phospholipid-translocating ATPase activity	molecular_function	1	62	50	15090	0.0179284	0.0326696	4.86774	circRNA_14642|NC_000018.10:79096476_79154555_+
GO:0043433	negative regulation of sequence-specific DNA binding transcription factor activity	biological_process	1	62	51	15090	0.0186114	0.0333582	4.7723	circRNA_00195|NC_000001.11:23071225_23072197_+
GO:0031100	organ regeneration	biological_process	1	62	51	15090	0.0186114	0.0333582	4.7723	circRNA_03147|NC_000003.12:30671638_30674246_+
GO:0042060	wound healing	biological_process	1	62	51	15090	0.0186114	0.0333582	4.7723	circRNA_03147|NC_000003.12:30671638_30674246_+
GO:0043627	response to estrogen	biological_process	1	62	51	15090	0.0186114	0.0333582	4.7723	circRNA_03147|NC_000003.12:30671638_30674246_+
GO:0007094	mitotic spindle assembly checkpoint	biological_process	1	62	51	15090	0.0186114	0.0333582	4.7723	circRNA_10264|NC_000011.10:108267171_108267342_+
GO:0030889	negative regulation of B cell proliferation	biological_process	1	62	51	15090	0.0186114	0.0333582	4.7723	circRNA_10264|NC_000011.10:108267171_108267342_+
GO:0043392	negative regulation of DNA binding	biological_process	1	62	52	15090	0.0193053	0.0341355	4.68052	circRNA_00195|NC_000001.11:23071225_23072197_+
GO:0048661	positive regulation of smooth muscle cell proliferation	biological_process	1	62	52	15090	0.0193053	0.0341355	4.68052	circRNA_03147|NC_000003.12:30671638_30674246_+
GO:0035097	histone methyltransferase complex	cellular_component	1	62	52	15090	0.0193053	0.0341355	4.68052	circRNA_07422|NC_000007.14:152249876_152250966_-
GO:0007004	telomere maintenance via telomerase	biological_process	1	62	52	15090	0.0193053	0.0341355	4.68052	circRNA_10264|NC_000011.10:108267171_108267342_+
GO:0045332	phospholipid translocation	biological_process	1	62	52	15090	0.0193053	0.0341355	4.68052	circRNA_14642|NC_000018.10:79096476_79154555_+
GO:0032266	phosphatidylinositol-3-phosphate binding	molecular_function	1	62	53	15090	0.0200099	0.0351917	4.59221	circRNA_08734|NC_000009.12:123757703_123769563_-
GO:0000149	SNARE binding	molecular_function	1	62	53	15090	0.0200099	0.0351917	4.59221	circRNA_09993|NC_000011.10:62827155_62827631_-
GO:0042734	presynaptic membrane	cellular_component	1	62	54	15090	0.0207253	0.0362554	4.50717	circRNA_08734|NC_000009.12:123757703_123769563_-
GO:0030509	BMP signaling pathway	biological_process	1	62	54	15090	0.0207253	0.0362554	4.50717	circRNA_10794|NC_000012.12:62312310_62312483_+
GO:0043086	negative regulation of catalytic activity	biological_process	1	62	55	15090	0.0214512	0.0372275	4.42522	circRNA_01363|NC_000001.11:207757014_207759724_+
GO:0006904	vesicle docking involved in exocytosis	biological_process	1	62	55	15090	0.0214512	0.0372275	4.42522	circRNA_02182|NC_000002.12:72731007_72733118_-
GO:0032456	endocytic recycling	biological_process	1	62	55	15090	0.0214512	0.0372275	4.42522	circRNA_08734|NC_000009.12:123757703_123769563_-
GO:0034451	centriolar satellite	cellular_component	1	62	56	15090	0.0221876	0.0384039	4.3462	circRNA_06822|NC_000007.14:33349068_33388144_+
GO:0001570	vasculogenesis	biological_process	1	62	57	15090	0.0229344	0.0394881	4.26995	circRNA_03147|NC_000003.12:30671638_30674246_+
GO:0008340	determination of adult lifespan	biological_process	1	62	57	15090	0.0229344	0.0394881	4.26995	circRNA_10264|NC_000011.10:108267171_108267342_+
GO:0007601	visual perception	biological_process	1	62	58	15090	0.0236915	0.0405787	4.19633	circRNA_06822|NC_000007.14:33349068_33388144_+
GO:0000184	nuclear-transcribed mRNA catabolic process, nonsense-mediated decay	biological_process	1	62	58	15090	0.0236915	0.0405787	4.19633	circRNA_13135|NC_000016.10:11894954_11898035_-
GO:0051402	neuron apoptotic process	biological_process	1	62	59	15090	0.0244589	0.0415674	4.12521	circRNA_10264|NC_000011.10:108267171_108267342_+
GO:0097190	apoptotic signaling pathway	biological_process	1	62	59	15090	0.0244589	0.0415674	4.12521	circRNA_14135|NC_000017.11:66496201_66514466_+
GO:0002020	protease binding	molecular_function	1	62	59	15090	0.0244589	0.0415674	4.12521	circRNA_14575|NC_000018.10:58696366_58700591_+
GO:0050731	positive regulation of peptidyl-tyrosine phosphorylation	biological_process	1	62	60	15090	0.0252363	0.0426675	4.05645	circRNA_03597|NC_000003.12:121647319_121657352_-
GO:0006909	phagocytosis	biological_process	1	62	60	15090	0.0252363	0.0426675	4.05645	circRNA_05656|NC_000005.10:149509879_149513209_-
GO:0038096	Fc-gamma receptor signaling pathway involved in phagocytosis	biological_process	2	62	154	15090	0.0254314	0.0428869	3.16087	circRNA_05688|NC_000005.10:157294783_157304366_+; circRNA_13478|NC_000016.10:81854444_81870935_+
GO:0050660	flavin adenine dinucleotide binding	molecular_function	1	62	61	15090	0.0260237	0.0437733	3.98995	circRNA_00195|NC_000001.11:23071225_23072197_+
GO:0031966	mitochondrial membrane	cellular_component	1	62	62	15090	0.0268211	0.0449741	3.9256	circRNA_14135|NC_000017.11:66496201_66514466_+
GO:0005874	microtubule	cellular_component	4	62	412	15090	0.0268747	0.0449741	2.36298	circRNA_01053|NC_000001.11:156320839_156334918_-; circRNA_08841|NC_000009.12:135850137_135850461_-; circRNA_10811|NC_000012.12:64648537_64649552_+; circRNA_12299|NC_000014.9:102040236_102040673_+
GO:0007584	response to nutrient	biological_process	1	62	63	15090	0.0276284	0.0457682	3.86329	circRNA_03147|NC_000003.12:30671638_30674246_+
GO:0072372	primary cilium	cellular_component	1	62	63	15090	0.0276284	0.0457682	3.86329	circRNA_05656|NC_000005.10:149509879_149513209_-
GO:0007131	reciprocal meiotic recombination	biological_process	1	62	63	15090	0.0276284	0.0457682	3.86329	circRNA_10264|NC_000011.10:108267171_108267342_+
GO:0019722	calcium-mediated signaling	biological_process	1	62	63	15090	0.0276284	0.0457682	3.86329	circRNA_13478|NC_000016.10:81854444_81870935_+
GO:0007605	sensory perception of sound	biological_process	1	62	64	15090	0.0284453	0.0466503	3.80292	circRNA_01953|NC_000002.12:47834579_47834871_-
GO:0051028	mRNA transport	biological_process	1	62	64	15090	0.0284453	0.0466503	3.80292	circRNA_05739|NC_000005.10:171183199_171205612_+
GO:0006906	vesicle fusion	biological_process	1	62	64	15090	0.0284453	0.0466503	3.80292	circRNA_09993|NC_000011.10:62827155_62827631_-
GO:0012507	ER to Golgi transport vesicle membrane	cellular_component	1	62	64	15090	0.0284453	0.0466503	3.80292	circRNA_09993|NC_000011.10:62827155_62827631_-
GO:0007052	mitotic spindle organization	biological_process	1	62	65	15090	0.0292719	0.0477671	3.74442	circRNA_12299|NC_000014.9:102040236_102040673_+
GO:0031624	ubiquitin conjugating enzyme binding	molecular_function	1	62	65	15090	0.0292719	0.0477671	3.74442	circRNA_12825|NC_000015.10:72518067_72561549_+
GO:0007224	smoothened signaling pathway	biological_process	1	62	66	15090	0.0301081	0.0487677	3.68768	circRNA_03147|NC_000003.12:30671638_30674246_+
GO:0009897	external side of plasma membrane	cellular_component	1	62	66	15090	0.0301081	0.0487677	3.68768	circRNA_03147|NC_000003.12:30671638_30674246_+
GO:0003777	microtubule motor activity	molecular_function	1	62	66	15090	0.0301081	0.0487677	3.68768	circRNA_12299|NC_000014.9:102040236_102040673_+
GO:0030168	platelet activation	biological_process	2	62	165	15090	0.0303488	0.0490365	2.95015	circRNA_13478|NC_000016.10:81854444_81870935_+; circRNA_14135|NC_000017.11:66496201_66514466_+
GO:0006629	lipid metabolic process	biological_process	1	62	67	15090	0.0309538	0.049526	3.63264	circRNA_06850|NC_000007.14:36576574_36608478_-
GO:0022604	regulation of cell morphogenesis	biological_process	1	62	67	15090	0.0309538	0.049526	3.63264	circRNA_08841|NC_000009.12:135850137_135850461_-
GO:0008630	intrinsic apoptotic signaling pathway in response to DNA damage	biological_process	1	62	67	15090	0.0309538	0.049526	3.63264	circRNA_10264|NC_000011.10:108267171_108267342_+
GO:0043525	positive regulation of neuron apoptotic process	biological_process	1	62	67	15090	0.0309538	0.049526	3.63264	circRNA_10264|NC_000011.10:108267171_108267342_+
GO:0042800	histone methyltransferase activity (H3-K4 specific)	molecular_function	1	62	68	15090	0.0318088	0.0507703	3.57922	circRNA_07422|NC_000007.14:152249876_152250966_-
GO:2000145	regulation of cell motility	biological_process	1	62	69	15090	0.0326732	0.051772	3.52735	circRNA_01785|NC_000002.12:31917926_31943383_-
GO:0030218	erythrocyte differentiation	biological_process	1	62	69	15090	0.0326732	0.051772	3.52735	circRNA_03597|NC_000003.12:121647319_121657352_-
GO:0031201	SNARE complex	cellular_component	1	62	69	15090	0.0326732	0.051772	3.52735	circRNA_09993|NC_000011.10:62827155_62827631_-
GO:0002223	stimulatory C-type lectin receptor signaling pathway	biological_process	2	62	171	15090	0.0332279	0.0525241	2.84663	circRNA_13478|NC_000016.10:81854444_81870935_+; circRNA_14575|NC_000018.10:58696366_58700591_+
GO:0004407	histone deacetylase activity	molecular_function	1	62	70	15090	0.0335467	0.0526475	3.47696	circRNA_00195|NC_000001.11:23071225_23072197_+
GO:0016575	histone deacetylation	biological_process	1	62	70	15090	0.0335467	0.0526475	3.47696	circRNA_00195|NC_000001.11:23071225_23072197_+
GO:0043235	receptor complex	cellular_component	1	62	70	15090	0.0335467	0.0526475	3.47696	circRNA_03147|NC_000003.12:30671638_30674246_+
GO:0051082	unfolded protein binding	molecular_function	1	62	71	15090	0.0344294	0.0536477	3.42799	circRNA_01053|NC_000001.11:156320839_156334918_-
GO:0004175	endopeptidase activity	molecular_function	1	62	71	15090	0.0344294	0.0536477	3.42799	circRNA_01363|NC_000001.11:207757014_207759724_+
GO:0051568	histone H3-K4 methylation	biological_process	1	62	71	15090	0.0344294	0.0536477	3.42799	circRNA_07422|NC_000007.14:152249876_152250966_-
GO:0000729	DNA double-strand break processing	biological_process	1	62	73	15090	0.0362217	0.0563067	3.33407	circRNA_10264|NC_000011.10:108267171_108267342_+
GO:0016337	single organismal cell-cell adhesion	biological_process	1	62	74	15090	0.0371312	0.0574483	3.28901	circRNA_05688|NC_000005.10:157294783_157304366_+
GO:0042795	snRNA transcription from RNA polymerase II promoter	biological_process	1	62	74	15090	0.0371312	0.0574483	3.28901	circRNA_14081|NC_000017.11:61919400_61925099_-
GO:0030183	B cell differentiation	biological_process	1	62	75	15090	0.0380495	0.0587305	3.24516	circRNA_13478|NC_000016.10:81854444_81870935_+
GO:0030512	negative regulation of transforming growth factor beta receptor signaling pathway	biological_process	1	62	76	15090	0.0389765	0.0598795	3.20246	circRNA_03147|NC_000003.12:30671638_30674246_+
GO:0050853	B cell receptor signaling pathway	biological_process	1	62	76	15090	0.0389765	0.0598795	3.20246	circRNA_13478|NC_000016.10:81854444_81870935_+
GO:0005829	cytosol	cellular_component	25	62	4639	15090	0.0404117	0.0619394	1.31164	circRNA_00452|NC_000001.11:46055795_46080750_-; circRNA_00470|NC_000001.11:47374909_47375293_+; circRNA_01053|NC_000001.11:156320839_156334918_-; circRNA_01471|NC_000001.11:230663141_230664587_+; circRNA_01785|NC_000002.12:31917926_31943383_-; circRNA_03147|NC_000003.12:30671638_30674246_+; circRNA_05538|NC_000005.10:133092700_133099652_+; circRNA_05656|NC_000005.10:149509879_149513209_-; circRNA…
GO:0046718	viral entry into host cell	biological_process	1	62	78	15090	0.0408561	0.0624746	3.12035	circRNA_01363|NC_000001.11:207757014_207759724_+
GO:0000151	ubiquitin ligase complex	cellular_component	2	62	187	15090	0.0415773	0.0634295	2.60307	circRNA_01953|NC_000002.12:47834579_47834871_-; circRNA_12825|NC_000015.10:72518067_72561549_+
GO:0006611	protein export from nucleus	biological_process	1	62	79	15090	0.0418087	0.0636345	3.08085	circRNA_05739|NC_000005.10:171183199_171205612_+
GO:0032452	histone demethylase activity	molecular_function	1	62	80	15090	0.0427696	0.0649464	3.04234	circRNA_00195|NC_000001.11:23071225_23072197_+
GO:0007507	heart development	biological_process	2	62	190	15090	0.0432503	0.0655247	2.56197	circRNA_03147|NC_000003.12:30671638_30674246_+; circRNA_10264|NC_000011.10:108267171_108267342_+
GO:0014068	positive regulation of phosphatidylinositol 3-kinase signaling	biological_process	1	62	81	15090	0.0437387	0.06596	3.00478	circRNA_03597|NC_000003.12:121647319_121657352_-
GO:0006606	protein import into nucleus	biological_process	1	62	81	15090	0.0437387	0.06596	3.00478	circRNA_05739|NC_000005.10:171183199_171205612_+
GO:0006281	DNA repair	biological_process	3	62	325	15090	0.0444544	0.0668855	2.24665	circRNA_08557|NC_000009.12:95880869_95881293_+; circRNA_10264|NC_000011.10:108267171_108267342_+; circRNA_14556|NC_000018.10:54277703_54287411_+
GO:0001756	somitogenesis	biological_process	1	62	82	15090	0.0447161	0.066972	2.96814	circRNA_10264|NC_000011.10:108267171_108267342_+
GO:0007018	microtubule-based movement	biological_process	1	62	82	15090	0.0447161	0.066972	2.96814	circRNA_12299|NC_000014.9:102040236_102040673_+
GO:0007166	cell surface receptor signaling pathway	biological_process	1	62	83	15090	0.0457016	0.0681369	2.93237	circRNA_05656|NC_000005.10:149509879_149513209_-
GO:0000242	pericentriolar material	cellular_component	1	62	83	15090	0.0457016	0.0681369	2.93237	circRNA_06822|NC_000007.14:33349068_33388144_+
GO:0007030	Golgi organization	biological_process	2	62	196	15090	0.0466968	0.0693056	2.48354	circRNA_01471|NC_000001.11:230663141_230664587_+; circRNA_05656|NC_000005.10:149509879_149513209_-
GO:0001666	response to hypoxia	biological_process	2	62	196	15090	0.0466968	0.0693056	2.48354	circRNA_10264|NC_000011.10:108267171_108267342_+; circRNA_10381|NC_000011.10:128484823_128490576_-
GO:0060021	palate development	biological_process	1	62	85	15090	0.0476965	0.0706296	2.86338	circRNA_03147|NC_000003.12:30671638_30674246_+
GO:0032588	trans-Golgi network membrane	cellular_component	1	62	86	15090	0.0487058	0.071639	2.83008	circRNA_01471|NC_000001.11:230663141_230664587_+
GO:0005681	spliceosomal complex	cellular_component	1	62	86	15090	0.0487058	0.071639	2.83008	circRNA_03345|NC_000003.12:50113383_50114251_+
GO:0045732	positive regulation of protein catabolic process	biological_process	1	62	86	15090	0.0487058	0.071639	2.83008	circRNA_09993|NC_000011.10:62827155_62827631_-
GO:0034644	cellular response to UV	biological_process	1	62	87	15090	0.0497229	0.072485	2.79755	circRNA_00195|NC_000001.11:23071225_23072197_+
GO:0051897	positive regulation of protein kinase B signaling	biological_process	1	62	87	15090	0.0497229	0.072485	2.79755	circRNA_03597|NC_000003.12:121647319_121657352_-
GO:0016485	protein processing	biological_process	1	62	87	15090	0.0497229	0.072485	2.79755	circRNA_10957|NC_000012.12:95494056_95496098_+
GO:0031398	positive regulation of protein ubiquitination	biological_process	1	62	87	15090	0.0497229	0.072485	2.79755	circRNA_14575|NC_000018.10:58696366_58700591_+
GO:0006898	receptor-mediated endocytosis	biological_process	1	62	88	15090	0.0507477	0.073489	2.76576	circRNA_03147|NC_000003.12:30671638_30674246_+
GO:0070301	cellular response to hydrogen peroxide	biological_process	1	62	88	15090	0.0507477	0.073489	2.76576	circRNA_10381|NC_000011.10:128484823_128490576_-
GO:0070374	positive regulation of ERK1 and ERK2 cascade	biological_process	1	62	88	15090	0.0507477	0.073489	2.76576	circRNA_14135|NC_000017.11:66496201_66514466_+
GO:0001701	in utero embryonic development	biological_process	2	62	204	15090	0.0514979	0.074411	2.38615	circRNA_00195|NC_000001.11:23071225_23072197_+; circRNA_03147|NC_000003.12:30671638_30674246_+
GO:0007596	blood coagulation	biological_process	2	62	206	15090	0.0527344	0.0760303	2.36298	circRNA_00195|NC_000001.11:23071225_23072197_+; circRNA_06635|NC_000007.14:677229_711527_-
GO:0005739	mitochondrion	cellular_component	7	62	1007	15090	0.0529184	0.0761283	1.69187	circRNA_03081|NC_000003.12:16301626_16302748_+; circRNA_03597|NC_000003.12:121647319_121657352_-; circRNA_06935|NC_000007.14:55982210_55983868_+; circRNA_07972|NC_000008.11:108449823_108450492_+; circRNA_08557|NC_000009.12:95880869_95881293_+; circRNA_14135|NC_000017.11:66496201_66514466_+; circRNA_15370|NC_000020.11:45848450_45848675_-
GO:0006511	ubiquitin-dependent protein catabolic process	biological_process	3	62	345	15090	0.0532354	0.0764166	2.11641	circRNA_01953|NC_000002.12:47834579_47834871_-; circRNA_10794|NC_000012.12:62312310_62312483_+; circRNA_12825|NC_000015.10:72518067_72561549_+
GO:0044297	cell body	cellular_component	1	62	91	15090	0.0538677	0.07682	2.67458	circRNA_01053|NC_000001.11:156320839_156334918_-
GO:0000980	RNA polymerase II distal enhancer sequence-specific DNA binding	molecular_function	1	62	91	15090	0.0538677	0.07682	2.67458	circRNA_06256|NC_000006.12:90206569_90271941_-
GO:0030175	filopodium	cellular_component	1	62	91	15090	0.0538677	0.07682	2.67458	circRNA_12299|NC_000014.9:102040236_102040673_+
GO:0000781	chromosome, telomeric region	cellular_component	1	62	92	15090	0.0549226	0.0781545	2.64551	circRNA_10264|NC_000011.10:108267171_108267342_+
GO:0000784	nuclear chromosome, telomeric region	cellular_component	2	62	211	15090	0.0558887	0.0791509	2.30699	circRNA_00195|NC_000001.11:23071225_23072197_+; circRNA_10264|NC_000011.10:108267171_108267342_+
GO:0045444	fat cell differentiation	biological_process	1	62	93	15090	0.0559848	0.0791509	2.61707	circRNA_06822|NC_000007.14:33349068_33388144_+
GO:0000732	strand displacement	biological_process	1	62	93	15090	0.0559848	0.0791509	2.61707	circRNA_10264|NC_000011.10:108267171_108267342_+
GO:0008284	positive regulation of cell proliferation	biological_process	3	62	353	15090	0.0569957	0.0803167	2.06845	circRNA_03147|NC_000003.12:30671638_30674246_+; circRNA_03597|NC_000003.12:121647319_121657352_-; circRNA_10381|NC_000011.10:128484823_128490576_-
GO:0072659	protein localization to plasma membrane	biological_process	1	62	94	15090	0.0570543	0.0803167	2.58922	circRNA_08266|NC_000009.12:19361846_19369987_+
GO:0051091	positive regulation of sequence-specific DNA binding transcription factor activity	biological_process	1	62	95	15090	0.0581309	0.0814826	2.56197	circRNA_00195|NC_000001.11:23071225_23072197_+
GO:0033138	positive regulation of peptidyl-serine phosphorylation	biological_process	1	62	95	15090	0.0581309	0.0814826	2.56197	circRNA_03597|NC_000003.12:121647319_121657352_-
GO:0004871	signal transducer activity	molecular_function	2	62	215	15090	0.0584761	0.0817918	2.26407	circRNA_13478|NC_000016.10:81854444_81870935_+; circRNA_14575|NC_000018.10:58696366_58700591_+
GO:0005886	plasma membrane	cellular_component	15	62	2616	15090	0.0602109	0.0838143	1.39557	circRNA_01053|NC_000001.11:156320839_156334918_-; circRNA_01363|NC_000001.11:207757014_207759724_+; circRNA_03147|NC_000003.12:30671638_30674246_+; circRNA_05826|NC_000006.12:532469_534580_-; circRNA_06124|NC_000006.12:72647932_72648904_+; circRNA_06635|NC_000007.14:677229_711527_-; circRNA_08266|NC_000009.12:19361846_19369987_+; circRNA_09248|NC_000010.11:50460673_50466932_-; circRNA_10811|NC_00…
GO:0008536	Ran GTPase binding	molecular_function	1	62	97	15090	0.0603054	0.0838143	2.50915	circRNA_05739|NC_000005.10:171183199_171205612_+
GO:0007268	synaptic transmission	biological_process	1	62	97	15090	0.0603054	0.0838143	2.50915	circRNA_06124|NC_000006.12:72647932_72648904_+
GO:0050852	T cell receptor signaling pathway	biological_process	2	62	218	15090	0.0604536	0.0838426	2.23291	circRNA_13478|NC_000016.10:81854444_81870935_+; circRNA_14575|NC_000018.10:58696366_58700591_+
GO:0032403	protein complex binding	molecular_function	3	62	361	15090	0.0608968	0.0842791	2.02261	circRNA_01471|NC_000001.11:230663141_230664587_+; circRNA_03597|NC_000003.12:121647319_121657352_-; circRNA_10264|NC_000011.10:108267171_108267342_+
GO:0032091	negative regulation of protein binding	biological_process	1	62	98	15090	0.0614031	0.0846228	2.48354	circRNA_00195|NC_000001.11:23071225_23072197_+
GO:0000731	DNA synthesis involved in DNA repair	biological_process	1	62	98	15090	0.0614031	0.0846228	2.48354	circRNA_10264|NC_000011.10:108267171_108267342_+
GO:0071044	histone mRNA catabolic process	biological_process	1	62	100	15090	0.0636191	0.087493	2.43387	circRNA_10264|NC_000011.10:108267171_108267342_+
GO:0005929	cilium	cellular_component	1	62	101	15090	0.0647373	0.0888444	2.40977	circRNA_06822|NC_000007.14:33349068_33388144_+
GO:0007420	brain development	biological_process	2	62	226	15090	0.0658793	0.0898478	2.15387	circRNA_03147|NC_000003.12:30671638_30674246_+; circRNA_10264|NC_000011.10:108267171_108267342_+
GO:0016055	Wnt signaling pathway	biological_process	2	62	226	15090	0.0658793	0.0898478	2.15387	circRNA_05656|NC_000005.10:149509879_149513209_-; circRNA_13478|NC_000016.10:81854444_81870935_+
GO:0006260	DNA replication	biological_process	2	62	226	15090	0.0658793	0.0898478	2.15387	circRNA_10264|NC_000011.10:108267171_108267342_+; circRNA_14556|NC_000018.10:54277703_54287411_+
GO:0005622	intracellular	cellular_component	3	62	375	15090	0.0680592	0.0925345	1.9471	circRNA_13135|NC_000016.10:11894954_11898035_-; circRNA_14081|NC_000017.11:61919400_61925099_-; circRNA_14556|NC_000018.10:54277703_54287411_+
GO:0008286	insulin receptor signaling pathway	biological_process	1	62	104	15090	0.0681313	0.0925345	2.34026	circRNA_00452|NC_000001.11:46055795_46080750_-
GO:0007219	Notch signaling pathway	biological_process	1	62	105	15090	0.0692757	0.0936502	2.31797	circRNA_03147|NC_000003.12:30671638_30674246_+
GO:0051260	protein homooligomerization	biological_process	1	62	105	15090	0.0692757	0.0936502	2.31797	circRNA_14999|NC_000019.10:40583398_40583717_+
GO:0017124	SH3 domain binding	molecular_function	2	62	231	15090	0.0693811	0.0936502	2.10725	circRNA_03597|NC_000003.12:121647319_121657352_-; circRNA_08734|NC_000009.12:123757703_123769563_-
GO:0005694	chromosome	cellular_component	2	62	232	15090	0.0700916	0.0944149	2.09816	circRNA_01953|NC_000002.12:47834579_47834871_-; circRNA_03398|NC_000003.12:56660731_56661017_-
GO:0030136	clathrin-coated vesicle	cellular_component	1	62	106	15090	0.0704264	0.094478	2.2961	circRNA_08734|NC_000009.12:123757703_123769563_-
GO:0003684	damaged DNA binding	molecular_function	1	62	106	15090	0.0704264	0.094478	2.2961	circRNA_14556|NC_000018.10:54277703_54287411_+
GO:0016310	phosphorylation	biological_process	1	62	108	15090	0.0727467	0.0971932	2.25358	circRNA_09248|NC_000010.11:50460673_50466932_-
GO:0007077	mitotic nuclear envelope disassembly	biological_process	1	62	108	15090	0.0727467	0.0971932	2.25358	circRNA_14135|NC_000017.11:66496201_66514466_+
GO:0002250	adaptive immune response	biological_process	1	62	109	15090	0.0739162	0.098355	2.23291	circRNA_01363|NC_000001.11:207757014_207759724_+
GO:0018107	peptidyl-threonine phosphorylation	biological_process	1	62	109	15090	0.0739162	0.098355	2.23291	circRNA_03147|NC_000003.12:30671638_30674246_+
GO:0038095	Fc-epsilon receptor signaling pathway	biological_process	2	62	242	15090	0.0773774	0.102242	2.01146	circRNA_13478|NC_000016.10:81854444_81870935_+; circRNA_14575|NC_000018.10:58696366_58700591_+
GO:0003729	mRNA binding	molecular_function	1	62	112	15090	0.0774608	0.102242	2.1731	circRNA_03345|NC_000003.12:50113383_50114251_+
GO:0000777	condensed chromosome kinetochore	cellular_component	1	62	112	15090	0.0774608	0.102242	2.1731	circRNA_05656|NC_000005.10:149509879_149513209_-
GO:0031175	neuron projection development	biological_process	1	62	112	15090	0.0774608	0.102242	2.1731	circRNA_08841|NC_000009.12:135850137_135850461_-
GO:0031982	vesicle	cellular_component	1	62	113	15090	0.0786543	0.103194	2.15387	circRNA_09993|NC_000011.10:62827155_62827631_-
GO:0010506	regulation of autophagy	biological_process	1	62	113	15090	0.0786543	0.103194	2.15387	circRNA_10264|NC_000011.10:108267171_108267342_+
GO:0032481	positive regulation of type I interferon production	biological_process	1	62	113	15090	0.0786543	0.103194	2.15387	circRNA_13478|NC_000016.10:81854444_81870935_+
GO:0016323	basolateral plasma membrane	cellular_component	1	62	114	15090	0.0798535	0.10435	2.13497	circRNA_01363|NC_000001.11:207757014_207759724_+
GO:0045202	synapse	cellular_component	1	62	114	15090	0.0798535	0.10435	2.13497	circRNA_05688|NC_000005.10:157294783_157304366_+
GO:0006897	endocytosis	biological_process	2	62	248	15090	0.081904	0.106817	1.9628	circRNA_08734|NC_000009.12:123757703_123769563_-; circRNA_14642|NC_000018.10:79096476_79154555_+
GO:0043209	myelin sheath	cellular_component	1	62	116	15090	0.0822693	0.106869	2.09816	circRNA_01053|NC_000001.11:156320839_156334918_-
GO:0032869	cellular response to insulin stimulus	biological_process	1	62	116	15090	0.0822693	0.106869	2.09816	circRNA_08266|NC_000009.12:19361846_19369987_+
GO:0004842	ubiquitin-protein transferase activity	molecular_function	4	62	570	15090	0.0844432	0.109476	1.70798	circRNA_01953|NC_000002.12:47834579_47834871_-; circRNA_06256|NC_000006.12:90206569_90271941_-; circRNA_12825|NC_000015.10:72518067_72561549_+; circRNA_14575|NC_000018.10:58696366_58700591_+
GO:0006890	retrograde vesicle-mediated transport, Golgi to ER	biological_process	1	62	118	15090	0.0847076	0.109602	2.0626	circRNA_14642|NC_000018.10:79096476_79154555_+
GO:0006915	apoptotic process	biological_process	4	62	571	15090	0.0849299	0.109673	1.70499	circRNA_03147|NC_000003.12:30671638_30674246_+; circRNA_03345|NC_000003.12:50113383_50114251_+; circRNA_05688|NC_000005.10:157294783_157304366_+; circRNA_09248|NC_000010.11:50460673_50466932_-
GO:0005576	extracellular region	cellular_component	2	62	253	15090	0.0857627	0.110531	1.92401	circRNA_04150|NC_000003.12:197865423_197866219_+; circRNA_06850|NC_000007.14:36576574_36608478_-
GO:0090090	negative regulation of canonical Wnt signaling pathway	biological_process	1	62	120	15090	0.0871679	0.111902	2.02823	circRNA_05656|NC_000005.10:149509879_149513209_-
GO:0019886	antigen processing and presentation of exogenous peptide antigen via MHC class II	biological_process	1	62	120	15090	0.0871679	0.111902	2.02823	circRNA_12299|NC_000014.9:102040236_102040673_+
GO:0002039	p53 binding	molecular_function	1	62	121	15090	0.0884062	0.11305	2.01146	circRNA_00195|NC_000001.11:23071225_23072197_+
GO:0000981	RNA polymerase II transcription factor activity, sequence-specific DNA binding	molecular_function	1	62	121	15090	0.0884062	0.11305	2.01146	circRNA_10381|NC_000011.10:128484823_128490576_-
GO:0000724	double-strand break repair via homologous recombination	biological_process	1	62	122	15090	0.0896498	0.114417	1.99498	circRNA_10264|NC_000011.10:108267171_108267342_+
GO:0006955	immune response	biological_process	1	62	123	15090	0.0908986	0.115785	1.97876	circRNA_10381|NC_000011.10:128484823_128490576_-
GO:0006303	double-strand break repair via nonhomologous end joining	biological_process	1	62	124	15090	0.0921526	0.117155	1.9628	circRNA_10264|NC_000011.10:108267171_108267342_+
GO:0048010	vascular endothelial growth factor receptor signaling pathway	biological_process	1	62	125	15090	0.0934118	0.118298	1.9471	circRNA_05688|NC_000005.10:157294783_157304366_+
GO:0005643	nuclear pore	cellular_component	1	62	125	15090	0.0934118	0.118298	1.9471	circRNA_05739|NC_000005.10:171183199_171205612_+
GO:0006977	DNA damage response, signal transduction by p53 class mediator resulting in cell cycle arrest	biological_process	1	62	127	15090	0.0959452	0.121272	1.91643	circRNA_10264|NC_000011.10:108267171_108267342_+
GO:0043488	regulation of mRNA stability	biological_process	1	62	128	15090	0.0972194	0.122646	1.90146	circRNA_14135|NC_000017.11:66496201_66514466_+
GO:0010212	response to ionizing radiation	biological_process	1	62	129	15090	0.0984984	0.124021	1.88672	circRNA_10264|NC_000011.10:108267171_108267342_+
GO:0023014	signal transduction by protein phosphorylation	biological_process	1	62	130	15090	0.0997823	0.124918	1.87221	circRNA_03147|NC_000003.12:30671638_30674246_+
GO:0042147	retrograde transport, endosome to Golgi	biological_process	1	62	130	15090	0.0997823	0.124918	1.87221	circRNA_09993|NC_000011.10:62827155_62827631_-
GO:0000082	G1/S transition of mitotic cell cycle	biological_process	1	62	130	15090	0.0997823	0.124918	1.87221	circRNA_13135|NC_000016.10:11894954_11898035_-
GO:0018024	histone-lysine N-methyltransferase activity	molecular_function	1	62	132	15090	0.102364	0.127907	1.84384	circRNA_07422|NC_000007.14:152249876_152250966_-
GO:0044822	poly(A) RNA binding	molecular_function	9	62	1563	15090	0.103705	0.129336	1.40146	circRNA_01053|NC_000001.11:156320839_156334918_-; circRNA_03345|NC_000003.12:50113383_50114251_+; circRNA_03398|NC_000003.12:56660731_56661017_-; circRNA_07422|NC_000007.14:152249876_152250966_-; circRNA_10782|NC_000012.12:57395749_57398198_-; circRNA_10957|NC_000012.12:95494056_95496098_+; circRNA_12299|NC_000014.9:102040236_102040673_+; circRNA_12507|NC_000015.10:49027365_49028682_-; circRNA_13…
GO:0006508	proteolysis	biological_process	2	62	278	15090	0.106179	0.132035	1.75099	circRNA_01363|NC_000001.11:207757014_207759724_+; circRNA_14575|NC_000018.10:58696366_58700591_+
GO:0007568	aging	biological_process	1	62	135	15090	0.106272	0.132035	1.80287	circRNA_03147|NC_000003.12:30671638_30674246_+
GO:0004872	receptor activity	molecular_function	1	62	136	15090	0.107583	0.13316	1.78961	circRNA_01363|NC_000001.11:207757014_207759724_+
GO:0006464	cellular protein modification process	biological_process	1	62	136	15090	0.107583	0.13316	1.78961	circRNA_01953|NC_000002.12:47834579_47834871_-
GO:0006396	RNA processing	biological_process	1	62	137	15090	0.108899	0.134535	1.77655	circRNA_03345|NC_000003.12:50113383_50114251_+
GO:0032355	response to estradiol	biological_process	1	62	138	15090	0.11022	0.13591	1.76367	circRNA_10381|NC_000011.10:128484823_128490576_-
GO:0050681	androgen receptor binding	molecular_function	1	62	139	15090	0.111544	0.137285	1.75099	circRNA_00195|NC_000001.11:23071225_23072197_+
GO:0016023	cytoplasmic, membrane-bounded vesicle	cellular_component	1	62	140	15090	0.112873	0.138402	1.73848	circRNA_10264|NC_000011.10:108267171_108267342_+
GO:0032496	response to lipopolysaccharide	biological_process	1	62	140	15090	0.112873	0.138402	1.73848	circRNA_13478|NC_000016.10:81854444_81870935_+
GO:0045087	innate immune response	biological_process	2	62	287	15090	0.113961	0.139475	1.69608	circRNA_01363|NC_000001.11:207757014_207759724_+; circRNA_14575|NC_000018.10:58696366_58700591_+
GO:0030374	ligand-dependent nuclear receptor transcription coactivator activity	molecular_function	1	62	141	15090	0.114206	0.139515	1.72615	circRNA_00195|NC_000001.11:23071225_23072197_+
GO:0030659	cytoplasmic vesicle membrane	cellular_component	1	62	143	15090	0.116885	0.142257	1.70201	circRNA_08266|NC_000009.12:19361846_19369987_+
GO:0046983	protein dimerization activity	molecular_function	1	62	143	15090	0.116885	0.142257	1.70201	circRNA_10264|NC_000011.10:108267171_108267342_+
GO:0005856	cytoskeleton	cellular_component	3	62	459	15090	0.119544	0.144998	1.59077	circRNA_01053|NC_000001.11:156320839_156334918_-; circRNA_09064|NC_000010.11:26500819_26511906_+; circRNA_10983|NC_000012.12:100204940_100205744_+
GO:0008565	protein transporter activity	molecular_function	1	62	145	15090	0.119579	0.144998	1.67853	circRNA_01471|NC_000001.11:230663141_230664587_+
GO:0008285	negative regulation of cell proliferation	biological_process	2	62	296	15090	0.121956	0.147607	1.64451	circRNA_03345|NC_000003.12:50113383_50114251_+; circRNA_10381|NC_000011.10:128484823_128490576_-
GO:0051092	positive regulation of NF-kappaB transcription factor activity	biological_process	1	62	148	15090	0.123651	0.149383	1.64451	circRNA_14575|NC_000018.10:58696366_58700591_+
GO:0005525	GTP binding	molecular_function	2	62	307	15090	0.132002	0.159179	1.58558	circRNA_05739|NC_000005.10:171183199_171205612_+; circRNA_13135|NC_000016.10:11894954_11898035_-
GO:0006366	transcription from RNA polymerase II promoter	biological_process	3	62	484	15090	0.137442	0.165435	1.5086	circRNA_04261|NC_000004.12:17961903_17972885_-; circRNA_06256|NC_000006.12:90206569_90271941_-; circRNA_10381|NC_000011.10:128484823_128490576_-
GO:0000139	Golgi membrane	cellular_component	4	62	672	15090	0.141514	0.170024	1.44873	circRNA_01471|NC_000001.11:230663141_230664587_+; circRNA_09248|NC_000010.11:50460673_50466932_-; circRNA_09993|NC_000011.10:62827155_62827631_-; circRNA_15657|NC_000021.9:44094063_44098534_+
GO:0005524	ATP binding	molecular_function	11	62	2107	15090	0.148406	0.177979	1.27065	circRNA_00470|NC_000001.11:47374909_47375293_+; circRNA_01053|NC_000001.11:156320839_156334918_-; circRNA_03147|NC_000003.12:30671638_30674246_+; circRNA_05538|NC_000005.10:133092700_133099652_+; circRNA_05656|NC_000005.10:149509879_149513209_-; circRNA_08557|NC_000009.12:95880869_95881293_+; circRNA_10264|NC_000011.10:108267171_108267342_+; circRNA_12299|NC_000014.9:102040236_102040673_+; circRN…
GO:0004674	protein serine/threonine kinase activity	molecular_function	4	62	684	15090	0.149151	0.178546	1.42332	circRNA_05656|NC_000005.10:149509879_149513209_-; circRNA_10264|NC_000011.10:108267171_108267342_+; circRNA_12326|NC_000014.9:103451918_103457212_+; circRNA_14135|NC_000017.11:66496201_66514466_+
GO:0006457	protein folding	biological_process	1	62	168	15090	0.151589	0.180804	1.44873	circRNA_01053|NC_000001.11:156320839_156334918_-
GO:0050821	protein stabilization	biological_process	1	62	168	15090	0.151589	0.180804	1.44873	circRNA_01053|NC_000001.11:156320839_156334918_-
GO:0030054	cell junction	cellular_component	2	62	329	15090	0.152929	0.181847	1.47956	circRNA_05688|NC_000005.10:157294783_157304366_+; circRNA_08734|NC_000009.12:123757703_123769563_-
GO:0043123	positive regulation of I-kappaB kinase/NF-kappaB signaling	biological_process	1	62	169	15090	0.153018	0.181847	1.44016	circRNA_14575|NC_000018.10:58696366_58700591_+
GO:0007050	cell cycle arrest	biological_process	1	62	170	15090	0.15445	0.183217	1.43169	circRNA_10264|NC_000011.10:108267171_108267342_+
GO:0055114	oxidation-reduction process	biological_process	2	62	335	15090	0.158814	0.188054	1.45306	circRNA_00195|NC_000001.11:23071225_23072197_+; circRNA_03081|NC_000003.12:16301626_16302748_+
GO:0004702	receptor signaling protein serine/threonine kinase activity	molecular_function	1	62	174	15090	0.160204	0.189358	1.39878	circRNA_03147|NC_000003.12:30671638_30674246_+
GO:0006468	protein phosphorylation	biological_process	5	62	899	15090	0.162773	0.192049	1.35365	circRNA_03147|NC_000003.12:30671638_30674246_+; circRNA_05656|NC_000005.10:149509879_149513209_-; circRNA_06635|NC_000007.14:677229_711527_-; circRNA_10264|NC_000011.10:108267171_108267342_+; circRNA_14135|NC_000017.11:66496201_66514466_+
GO:0006338	chromatin remodeling	biological_process	1	62	177	15090	0.164546	0.193792	1.37507	circRNA_10983|NC_000012.12:100204940_100205744_+
GO:0016579	protein deubiquitination	biological_process	1	62	178	15090	0.165998	0.195151	1.36734	circRNA_10794|NC_000012.12:62312310_62312483_+
GO:0010629	negative regulation of gene expression	biological_process	1	62	179	15090	0.167452	0.196509	1.3597	circRNA_01363|NC_000001.11:207757014_207759724_+
GO:0006461	protein complex assembly	biological_process	1	62	181	15090	0.170368	0.199218	1.34468	circRNA_06124|NC_000006.12:72647932_72648904_+
GO:1900034	regulation of cellular response to heat	biological_process	1	62	181	15090	0.170368	0.199218	1.34468	circRNA_10264|NC_000011.10:108267171_108267342_+
GO:0001525	angiogenesis	biological_process	1	62	183	15090	0.173292	0.202277	1.32998	circRNA_14135|NC_000017.11:66496201_66514466_+
GO:0016887	ATPase activity	molecular_function	1	62	188	15090	0.18064	0.210479	1.29461	circRNA_12299|NC_000014.9:102040236_102040673_+
GO:0008134	transcription factor binding	molecular_function	2	62	362	15090	0.186123	0.216484	1.34468	circRNA_00195|NC_000001.11:23071225_23072197_+; circRNA_10381|NC_000011.10:128484823_128490576_-
GO:0043005	neuron projection	cellular_component	1	62	195	15090	0.191006	0.221769	1.24814	circRNA_05688|NC_000005.10:157294783_157304366_+
GO:0030335	positive regulation of cell migration	biological_process	1	62	197	15090	0.193983	0.224828	1.23547	circRNA_14135|NC_000017.11:66496201_66514466_+
GO:0006954	inflammatory response	biological_process	1	62	200	15090	0.19846	0.229207	1.21694	circRNA_06850|NC_000007.14:36576574_36608478_-
GO:0007010	cytoskeleton organization	biological_process	1	62	200	15090	0.19846	0.229207	1.21694	circRNA_08841|NC_000009.12:135850137_135850461_-
GO:0010628	positive regulation of gene expression	biological_process	1	62	206	15090	0.207453	0.238753	1.18149	circRNA_01363|NC_000001.11:207757014_207759724_+
GO:0042384	cilium assembly	biological_process	1	62	206	15090	0.207453	0.238753	1.18149	circRNA_06822|NC_000007.14:33349068_33388144_+
GO:0005102	receptor binding	molecular_function	1	62	209	15090	0.211967	0.24352	1.16453	circRNA_15370|NC_000020.11:45848450_45848675_-
GO:0005819	spindle	cellular_component	1	62	210	15090	0.213473	0.244395	1.15899	circRNA_10264|NC_000011.10:108267171_108267342_+
GO:0004843	thiol-dependent ubiquitin-specific protease activity	molecular_function	1	62	210	15090	0.213473	0.244395	1.15899	circRNA_10794|NC_000012.12:62312310_62312483_+
GO:0042127	regulation of cell proliferation	biological_process	1	62	212	15090	0.21649	0.247418	1.14805	circRNA_03147|NC_000003.12:30671638_30674246_+
GO:0019899	enzyme binding	molecular_function	2	62	394	15090	0.21996	0.250945	1.23547	circRNA_00195|NC_000001.11:23071225_23072197_+; circRNA_14135|NC_000017.11:66496201_66514466_+
GO:0043065	positive regulation of apoptotic process	biological_process	2	62	396	15090	0.222118	0.252968	1.22923	circRNA_03345|NC_000003.12:50113383_50114251_+; circRNA_10264|NC_000011.10:108267171_108267342_+
GO:0008360	regulation of cell shape	biological_process	1	62	218	15090	0.225565	0.256449	1.11645	circRNA_05656|NC_000005.10:149509879_149513209_-
GO:0005516	calmodulin binding	molecular_function	1	62	219	15090	0.227081	0.257725	1.11136	circRNA_08841|NC_000009.12:135850137_135850461_-
GO:0044212	transcription regulatory region DNA binding	molecular_function	1	62	220	15090	0.228597	0.258552	1.1063	circRNA_00195|NC_000001.11:23071225_23072197_+
GO:1901796	regulation of signal transduction by p53 class mediator	biological_process	1	62	220	15090	0.228597	0.258552	1.1063	circRNA_10264|NC_000011.10:108267171_108267342_+
GO:0045121	membrane raft	cellular_component	1	62	222	15090	0.231633	0.261534	1.09634	circRNA_03147|NC_000003.12:30671638_30674246_+
GO:0003677	DNA binding	molecular_function	7	62	1437	15090	0.234876	0.26474	1.1856	circRNA_03345|NC_000003.12:50113383_50114251_+; circRNA_04261|NC_000004.12:17961903_17972885_-; circRNA_07422|NC_000007.14:152249876_152250966_-; circRNA_08557|NC_000009.12:95880869_95881293_+; circRNA_10264|NC_000011.10:108267171_108267342_+; circRNA_10381|NC_000011.10:128484823_128490576_-; circRNA_12769|NC_000015.10:65752379_65756472_-
GO:0042493	response to drug	biological_process	1	62	225	15090	0.236191	0.264857	1.08172	circRNA_03147|NC_000003.12:30671638_30674246_+
GO:0003924	GTPase activity	molecular_function	1	62	225	15090	0.236191	0.264857	1.08172	circRNA_13135|NC_000016.10:11894954_11898035_-
GO:0007155	cell adhesion	biological_process	1	62	225	15090	0.236191	0.264857	1.08172	circRNA_14135|NC_000017.11:66496201_66514466_+
GO:0000398	mRNA splicing, via spliceosome	biological_process	1	62	227	15090	0.239233	0.26781	1.07219	circRNA_03345|NC_000003.12:50113383_50114251_+
GO:0043565	sequence-specific DNA binding	molecular_function	1	62	228	15090	0.240754	0.269054	1.06749	circRNA_10381|NC_000011.10:128484823_128490576_-
GO:0000086	G2/M transition of mitotic cell cycle	biological_process	1	62	229	15090	0.242277	0.270295	1.06283	circRNA_12299|NC_000014.9:102040236_102040673_+
GO:0043161	proteasome-mediated ubiquitin-dependent protein catabolic process	biological_process	1	62	230	15090	0.2438	0.271532	1.0582	circRNA_05656|NC_000005.10:149509879_149513209_-
GO:0030027	lamellipodium	cellular_component	1	62	236	15090	0.252945	0.281241	1.0313	circRNA_09064|NC_000010.11:26500819_26511906_+
GO:0042802	identical protein binding	molecular_function	3	62	627	15090	0.256598	0.284819	1.16453	circRNA_10381|NC_000011.10:128484823_128490576_-; circRNA_10794|NC_000012.12:62312310_62312483_+; circRNA_10811|NC_000012.12:64648537_64649552_+
GO:0048471	perinuclear region of cytoplasm	cellular_component	4	62	840	15090	0.262107	0.290443	1.15899	circRNA_05688|NC_000005.10:157294783_157304366_+; circRNA_14135|NC_000017.11:66496201_66514466_+; circRNA_14575|NC_000018.10:58696366_58700591_+; circRNA_14642|NC_000018.10:79096476_79154555_+
GO:0009986	cell surface	cellular_component	1	62	244	15090	0.265156	0.293326	0.997488	circRNA_01363|NC_000001.11:207757014_207759724_+
GO:0030425	dendrite	cellular_component	1	62	251	15090	0.275845	0.304637	0.96967	circRNA_08734|NC_000009.12:123757703_123769563_-
GO:0008017	microtubule binding	molecular_function	1	62	253	15090	0.278899	0.307492	0.962004	circRNA_08841|NC_000009.12:135850137_135850461_-
GO:0005802	trans-Golgi network	cellular_component	1	62	254	15090	0.280426	0.308656	0.958217	circRNA_14642|NC_000018.10:79096476_79154555_+
GO:0043025	neuronal cell body	cellular_component	1	62	255	15090	0.281952	0.309817	0.954459	circRNA_08734|NC_000009.12:123757703_123769563_-
GO:0042787	protein ubiquitination involved in ubiquitin-dependent protein catabolic process	biological_process	1	62	259	15090	0.288056	0.315994	0.939719	circRNA_12825|NC_000015.10:72518067_72561549_+
GO:0005768	endosome	cellular_component	1	62	260	15090	0.289581	0.317137	0.936104	circRNA_14642|NC_000018.10:79096476_79154555_+
GO:0003700	transcription factor activity, sequence-specific DNA binding	molecular_function	3	62	665	15090	0.291499	0.318706	1.09799	circRNA_00195|NC_000001.11:23071225_23072197_+; circRNA_06256|NC_000006.12:90206569_90271941_-; circRNA_10381|NC_000011.10:128484823_128490576_-
GO:0005887	integral component of plasma membrane	cellular_component	2	62	461	15090	0.29414	0.321059	1.05591	circRNA_01363|NC_000001.11:207757014_207759724_+; circRNA_06935|NC_000007.14:55982210_55983868_+
GO:0000790	nuclear chromatin	cellular_component	1	62	275	15090	0.312411	0.33987	0.885044	circRNA_00195|NC_000001.11:23071225_23072197_+
GO:0005815	microtubule organizing center	cellular_component	1	62	275	15090	0.312411	0.33987	0.885044	circRNA_08557|NC_000009.12:95880869_95881293_+
GO:0005515	protein binding	molecular_function	41	62	9654	15090	0.316901	0.344183	1.03365	circRNA_00195|NC_000001.11:23071225_23072197_+; circRNA_00452|NC_000001.11:46055795_46080750_-; circRNA_01053|NC_000001.11:156320839_156334918_-; circRNA_01363|NC_000001.11:207757014_207759724_+; circRNA_01471|NC_000001.11:230663141_230664587_+; circRNA_01785|NC_000002.12:31917926_31943383_-; circRNA_01953|NC_000002.12:47834579_47834871_-; circRNA_03147|NC_000003.12:30671638_30674246_+; circRNA_0…
GO:0005575	cellular_component	cellular_component	1	62	279	15090	0.318478	0.345325	0.872355	circRNA_03081|NC_000003.12:16301626_16302748_+
GO:0000209	protein polyubiquitination	biological_process	1	62	283	15090	0.324534	0.351311	0.860025	circRNA_12825|NC_000015.10:72518067_72561549_+
GO:0006357	regulation of transcription from RNA polymerase II promoter	biological_process	2	62	491	15090	0.328068	0.353968	0.991393	circRNA_00195|NC_000001.11:23071225_23072197_+; circRNA_04261|NC_000004.12:17961903_17972885_-
GO:0043234	protein complex	cellular_component	2	62	491	15090	0.328068	0.353968	0.991393	circRNA_00195|NC_000001.11:23071225_23072197_+; circRNA_14575|NC_000018.10:58696366_58700591_+
GO:0004672	protein kinase activity	molecular_function	2	62	492	15090	0.329201	0.354607	0.989378	circRNA_05656|NC_000005.10:149509879_149513209_-; circRNA_14135|NC_000017.11:66496201_66514466_+
GO:0000165	MAPK cascade	biological_process	1	62	294	15090	0.341118	0.366842	0.827847	circRNA_12326|NC_000014.9:103451918_103457212_+
GO:0035556	intracellular signal transduction	biological_process	2	62	508	15090	0.347326	0.372906	0.958217	circRNA_03597|NC_000003.12:121647319_121657352_-; circRNA_14135|NC_000017.11:66496201_66514466_+
GO:0005925	focal adhesion	cellular_component	2	62	509	15090	0.348458	0.37351	0.956334	circRNA_01363|NC_000001.11:207757014_207759724_+; circRNA_09064|NC_000010.11:26500819_26511906_+
GO:0016607	nuclear speck	cellular_component	1	62	301	15090	0.351612	0.375922	0.808595	circRNA_05656|NC_000005.10:149509879_149513209_-
GO:0003674	molecular_function	molecular_function	2	62	512	15090	0.351853	0.375922	0.950731	circRNA_03081|NC_000003.12:16301626_16302748_+; circRNA_06822|NC_000007.14:33349068_33388144_+
GO:0019901	protein kinase binding	molecular_function	2	62	517	15090	0.357509	0.381343	0.941536	circRNA_03597|NC_000003.12:121647319_121657352_-; circRNA_05826|NC_000006.12:532469_534580_-
GO:0006886	intracellular protein transport	biological_process	1	62	311	15090	0.366507	0.389673	0.782595	circRNA_09993|NC_000011.10:62827155_62827631_-
GO:0000287	magnesium ion binding	molecular_function	1	62	311	15090	0.366507	0.389673	0.782595	circRNA_14642|NC_000018.10:79096476_79154555_+
GO:0005783	endoplasmic reticulum	cellular_component	3	62	782	15090	0.401674	0.426373	0.93371	circRNA_07972|NC_000008.11:108449823_108450492_+; circRNA_09248|NC_000010.11:50460673_50466932_-; circRNA_14135|NC_000017.11:66496201_66514466_+
GO:0005634	nucleus	cellular_component	22	62	5270	15090	0.405718	0.42997	1.01604	circRNA_00195|NC_000001.11:23071225_23072197_+; circRNA_00470|NC_000001.11:47374909_47375293_+; circRNA_01785|NC_000002.12:31917926_31943383_-; circRNA_01953|NC_000002.12:47834579_47834871_-; circRNA_03345|NC_000003.12:50113383_50114251_+; circRNA_03398|NC_000003.12:56660731_56661017_-; circRNA_03597|NC_000003.12:121647319_121657352_-; circRNA_04261|NC_000004.12:17961903_17972885_-; circRNA_05688…
GO:0070062	extracellular exosome	cellular_component	9	62	2204	15090	0.42021	0.44461	0.993867	circRNA_00470|NC_000001.11:47374909_47375293_+; circRNA_01053|NC_000001.11:156320839_156334918_-; circRNA_01363|NC_000001.11:207757014_207759724_+; circRNA_05538|NC_000005.10:133092700_133099652_+; circRNA_05688|NC_000005.10:157294783_157304366_+; circRNA_12299|NC_000014.9:102040236_102040673_+; circRNA_12326|NC_000014.9:103451918_103457212_+; circRNA_13478|NC_000016.10:81854444_81870935_+; circR…
GO:0046777	protein autophosphorylation	biological_process	1	62	349	15090	0.421849	0.445624	0.697384	circRNA_10264|NC_000011.10:108267171_108267342_+
GO:0000122	negative regulation of transcription from RNA polymerase II promoter	biological_process	3	62	823	15090	0.440057	0.464112	0.887195	circRNA_00195|NC_000001.11:23071225_23072197_+; circRNA_03597|NC_000003.12:121647319_121657352_-; circRNA_06256|NC_000006.12:90206569_90271941_-
GO:0003779	actin binding	molecular_function	1	62	373	15090	0.455561	0.479692	0.652512	circRNA_03597|NC_000003.12:121647319_121657352_-
GO:0007165	signal transduction	biological_process	4	62	1077	15090	0.456742	0.480165	0.903945	circRNA_05656|NC_000005.10:149509879_149513209_-; circRNA_09064|NC_000010.11:26500819_26511906_+; circRNA_10264|NC_000011.10:108267171_108267342_+; circRNA_10811|NC_000012.12:64648537_64649552_+
GO:0061630	ubiquitin protein ligase activity	molecular_function	1	62	377	15090	0.461074	0.483943	0.645589	circRNA_12825|NC_000015.10:72518067_72561549_+
GO:0031965	nuclear membrane	cellular_component	1	62	379	15090	0.463819	0.486047	0.642182	circRNA_14081|NC_000017.11:61919400_61925099_-
GO:0007067	mitotic nuclear division	biological_process	1	62	395	15090	0.485489	0.507943	0.61617	circRNA_05656|NC_000005.10:149509879_149513209_-
GO:0031625	ubiquitin protein ligase binding	molecular_function	1	62	398	15090	0.489493	0.511318	0.611525	circRNA_12825|NC_000015.10:72518067_72561549_+
GO:0008150	biological_process	biological_process	1	62	399	15090	0.490824	0.511892	0.609993	circRNA_03081|NC_000003.12:16301626_16302748_+
GO:0008283	cell proliferation	biological_process	1	62	406	15090	0.500079	0.520717	0.599476	circRNA_00195|NC_000001.11:23071225_23072197_+
GO:0043547	positive regulation of GTPase activity	biological_process	3	62	891	15090	0.502139	0.522034	0.819485	circRNA_08266|NC_000009.12:19361846_19369987_+; circRNA_08734|NC_000009.12:123757703_123769563_-; circRNA_12769|NC_000015.10:65752379_65756472_-
GO:0006974	cellular response to DNA damage stimulus	biological_process	1	62	422	15090	0.520837	0.540616	0.576747	circRNA_10264|NC_000011.10:108267171_108267342_+
GO:0000166	nucleotide binding	molecular_function	1	62	423	15090	0.522116	0.541087	0.575383	circRNA_03345|NC_000003.12:50113383_50114251_+
GO:0005509	calcium ion binding	molecular_function	1	62	445	15090	0.549683	0.568757	0.546937	circRNA_01549|NC_000001.11:245002121_245017326_+
GO:0043066	negative regulation of apoptotic process	biological_process	1	62	451	15090	0.557011	0.575432	0.539661	circRNA_14575|NC_000018.10:58696366_58700591_+
GO:0005730	nucleolus	cellular_component	3	62	992	15090	0.58864	0.607151	0.73605	circRNA_01953|NC_000002.12:47834579_47834871_-; circRNA_02590|NC_000002.12:171448681_171453213_+; circRNA_14575|NC_000018.10:58696366_58700591_+
GO:0043231	intracellular membrane-bounded organelle	cellular_component	2	62	760	15090	0.610431	0.628638	0.640492	circRNA_05826|NC_000006.12:532469_534580_-; circRNA_14556|NC_000018.10:54277703_54287411_+
GO:0006355	regulation of transcription, DNA-templated	biological_process	4	62	1280	15090	0.61345	0.630757	0.760585	circRNA_03398|NC_000003.12:56660731_56661017_-; circRNA_03597|NC_000003.12:121647319_121657352_-; circRNA_07422|NC_000007.14:152249876_152250966_-; circRNA_12769|NC_000015.10:65752379_65756472_-
GO:0045892	negative regulation of transcription, DNA-templated	biological_process	1	62	506	15090	0.620305	0.636727	0.481002	circRNA_00195|NC_000001.11:23071225_23072197_+
GO:0005813	centrosome	cellular_component	2	62	772	15090	0.621197	0.636727	0.630537	circRNA_05656|NC_000005.10:149509879_149513209_-; circRNA_12299|NC_000014.9:102040236_102040673_+
GO:0016021	integral component of membrane	cellular_component	6	62	1813	15090	0.628168	0.642868	0.805473	circRNA_02590|NC_000002.12:171448681_171453213_+; circRNA_03147|NC_000003.12:30671638_30674246_+; circRNA_09993|NC_000011.10:62827155_62827631_-; circRNA_14081|NC_000017.11:61919400_61925099_-; circRNA_14642|NC_000018.10:79096476_79154555_+; circRNA_15657|NC_000021.9:44094063_44098534_+
GO:0051301	cell division	biological_process	1	62	529	15090	0.644685	0.658743	0.460089	circRNA_05656|NC_000005.10:149509879_149513209_-
GO:0045944	positive regulation of transcription from RNA polymerase II promoter	biological_process	3	62	1080	15090	0.656739	0.670017	0.676075	circRNA_00195|NC_000001.11:23071225_23072197_+; circRNA_03597|NC_000003.12:121647319_121657352_-; circRNA_10381|NC_000011.10:128484823_128490576_-
GO:0008270	zinc ion binding	molecular_function	5	62	1608	15090	0.659652	0.671944	0.756801	circRNA_01953|NC_000002.12:47834579_47834871_-; circRNA_03345|NC_000003.12:50113383_50114251_+; circRNA_07422|NC_000007.14:152249876_152250966_-; circRNA_12825|NC_000015.10:72518067_72561549_+; circRNA_14135|NC_000017.11:66496201_66514466_+
GO:0003723	RNA binding	molecular_function	1	62	556	15090	0.671747	0.683203	0.437747	circRNA_03345|NC_000003.12:50113383_50114251_+
GO:0016874	ligase activity	molecular_function	1	62	565	15090	0.680398	0.690931	0.430774	circRNA_12825|NC_000015.10:72518067_72561549_+
GO:0016020	membrane	cellular_component	9	62	2678	15090	0.681793	0.691277	0.817955	circRNA_03597|NC_000003.12:121647319_121657352_-; circRNA_05656|NC_000005.10:149509879_149513209_-; circRNA_05688|NC_000005.10:157294783_157304366_+; circRNA_05826|NC_000006.12:532469_534580_-; circRNA_06822|NC_000007.14:33349068_33388144_+; circRNA_06935|NC_000007.14:55982210_55983868_+; circRNA_09248|NC_000010.11:50460673_50466932_-; circRNA_12299|NC_000014.9:102040236_102040673_+; circRNA_1408…
GO:0016032	viral process	biological_process	1	62	603	15090	0.714935	0.723761	0.403627	circRNA_15370|NC_000020.11:45848450_45848675_-
GO:0003682	chromatin binding	molecular_function	1	62	606	15090	0.717526	0.725266	0.401629	circRNA_00195|NC_000001.11:23071225_23072197_+
GO:0045893	positive regulation of transcription, DNA-templated	biological_process	1	62	695	15090	0.785967	0.793222	0.350197	circRNA_10381|NC_000011.10:128484823_128490576_-
GO:0005737	cytoplasm	cellular_component	20	62	5765	15090	0.797052	0.803174	0.844361	circRNA_00470|NC_000001.11:47374909_47375293_+; circRNA_01053|NC_000001.11:156320839_156334918_-; circRNA_01449|NC_000001.11:224411427_224413335_-; circRNA_01953|NC_000002.12:47834579_47834871_-; circRNA_03597|NC_000003.12:121647319_121657352_-; circRNA_04150|NC_000003.12:197865423_197866219_+; circRNA_05688|NC_000005.10:157294783_157304366_+; circRNA_05739|NC_000005.10:171183199_171205612_+; cir…
GO:0005789	endoplasmic reticulum membrane	cellular_component	1	62	732	15090	0.809936	0.814905	0.332496	circRNA_09993|NC_000011.10:62827155_62827631_-
GO:0005794	Golgi apparatus	cellular_component	2	62	1139	15090	0.856711	0.860647	0.42737	circRNA_01363|NC_000001.11:207757014_207759724_+; circRNA_09993|NC_000011.10:62827155_62827631_-
GO:0006351	transcription, DNA-templated	biological_process	4	62	1903	15090	0.905471	0.90824	0.511586	circRNA_00195|NC_000001.11:23071225_23072197_+; circRNA_03398|NC_000003.12:56660731_56661017_-; circRNA_07422|NC_000007.14:152249876_152250966_-; circRNA_12769|NC_000015.10:65752379_65756472_-
GO:0046872	metal ion binding	molecular_function	3	62	1713	15090	0.93241	0.933834	0.426247	circRNA_03147|NC_000003.12:30671638_30674246_+; circRNA_10957|NC_000012.12:95494056_95496098_+; circRNA_14556|NC_000018.10:54277703_54287411_+
GO:0005654	nucleoplasm	cellular_component	10	62	4035	15090	0.964554	0.964554	0.60319	circRNA_00195|NC_000001.11:23071225_23072197_+; circRNA_01449|NC_000001.11:224411427_224413335_-; circRNA_03345|NC_000003.12:50113383_50114251_+; circRNA_07422|NC_000007.14:152249876_152250966_-; circRNA_09993|NC_000011.10:62827155_62827631_-; circRNA_10264|NC_000011.10:108267171_108267342_+; circRNA_10381|NC_000011.10:128484823_128490576_-; circRNA_14081|NC_000017.11:61919400_61925099_-; circRNA…
