# Supplementary material for: Identification and comparison of novel circular RNAs with associated co-expression and competing endogenous RNA networks in pulmonary tuberculosis
Source: Oncotarget. 2017 Nov 27;8(69):113571–82. doi: 10.18632/oncotarget.22710 (PMC5768347; doi:10.18632/oncotarget.22710)
Supplement: Supplementary file 4 [file oncotarget-08-113571-s004.xls]

## Sheet: enrichment-kegg-C-vs-F-Total
id	term	ListHits	ListTotal	PopHits	PopTotal	pval	padj	Enrichment_score	Gene
path:hsa00232	Caffeine metabolism	1	63	2	5615	0.000123911	0.0103466	44.5635	circRNA_04678|NC_000004.12:107682015_107701285_-
path:hsa00920	Sulfur metabolism	1	63	2	5615	0.000123911	0.0103466	44.5635	circRNA_04678|NC_000004.12:107682015_107701285_-
path:hsa04611	Platelet activation	8	63	191	5615	0.00024365	0.0108421	3.73307	circRNA_00452|NC_000001.11:46055795_46080750_-; circRNA_01274|NC_000001.11:186893011_186894211_+; circRNA_01637|NC_000002.12:11286539_11287736_-; circRNA_04892|NC_000004.12:155696756_155722192_+; circRNA_09064|NC_000010.11:26500819_26511906_+; circRNA_09251|NC_000010.11:52280789_52290290_+; circRNA_10529|NC_000012.12:26595465_26602706_-; circRNA_13478|NC_000016.10:81854444_81870935_+
path:hsa00591	Linoleic acid metabolism	1	63	3	5615	0.00036904	0.0108421	29.709	circRNA_01274|NC_000001.11:186893011_186894211_+
path:hsa00982	Drug metabolism - cytochrome P450	1	63	3	5615	0.00036904	0.0108421	29.709	circRNA_04804|NC_000004.12:139695197_139704196_+
path:hsa04730	Long-term depression	5	63	87	5615	0.000389535	0.0108421	5.12224	circRNA_01274|NC_000001.11:186893011_186894211_+; circRNA_04892|NC_000004.12:155696756_155722192_+; circRNA_09251|NC_000010.11:52280789_52290290_+; circRNA_10529|NC_000012.12:26595465_26602706_-; circRNA_14135|NC_000017.11:66496201_66514466_+
path:hsa04270	Vascular smooth muscle contraction	6	63	127	5615	0.000495603	0.0111168	4.21072	circRNA_01274|NC_000001.11:186893011_186894211_+; circRNA_01637|NC_000002.12:11286539_11287736_-; circRNA_04892|NC_000004.12:155696756_155722192_+; circRNA_09251|NC_000010.11:52280789_52290290_+; circRNA_10529|NC_000012.12:26595465_26602706_-; circRNA_14135|NC_000017.11:66496201_66514466_+
path:hsa00480	Glutathione metabolism	2	63	15	5615	0.000556406	0.0111168	11.8836	circRNA_00074|NC_000001.11:10411418_10413251_+; circRNA_04804|NC_000004.12:139695197_139704196_+
path:hsa05130	Pathogenic Escherichia coli infection	4	63	62	5615	0.000599107	0.0111168	5.75013	circRNA_01637|NC_000002.12:11286539_11287736_-; circRNA_02866|NC_000002.12:218238664_218239484_+; circRNA_03597|NC_000003.12:121647319_121657352_-; circRNA_14135|NC_000017.11:66496201_66514466_+
path:hsa00980	Metabolism of xenobiotics by cytochrome P450	1	63	4	5615	0.000732737	0.0122367	22.2817	circRNA_04804|NC_000004.12:139695197_139704196_+
path:hsa04970	Salivary secretion	4	63	70	5615	0.0010461	0.0158816	5.09297	circRNA_04892|NC_000004.12:155696756_155722192_+; circRNA_09251|NC_000010.11:52280789_52290290_+; circRNA_10529|NC_000012.12:26595465_26602706_-; circRNA_14135|NC_000017.11:66496201_66514466_+
path:hsa00592	alpha-Linolenic acid metabolism	1	63	5	5615	0.00121239	0.0168725	17.8254	circRNA_01274|NC_000001.11:186893011_186894211_+
path:hsa04071	Sphingolipid signaling pathway	7	63	207	5615	0.0020145	0.0241142	3.01396	circRNA_00452|NC_000001.11:46055795_46080750_-; circRNA_01387|NC_000001.11:212342188_212347406_+; circRNA_01637|NC_000002.12:11286539_11287736_-; circRNA_06439|NC_000006.12:136669283_136698682_-; circRNA_06441|NC_000006.12:136694140_136698682_-; circRNA_09248|NC_000010.11:50460673_50466932_-; circRNA_14135|NC_000017.11:66496201_66514466_+
path:hsa04750	Inflammatory mediator regulation of TRP channels	5	63	123	5615	0.00239595	0.0241142	3.62305	circRNA_00452|NC_000001.11:46055795_46080750_-; circRNA_01274|NC_000001.11:186893011_186894211_+; circRNA_10529|NC_000012.12:26595465_26602706_-; circRNA_13478|NC_000016.10:81854444_81870935_+; circRNA_14135|NC_000017.11:66496201_66514466_+
path:hsa00601	Glycosphingolipid biosynthesis - lacto and neolacto series	1	63	7	5615	0.00250937	0.0241142	12.7324	circRNA_03505|NC_000003.12:98768430_98773983_+
path:hsa00062	Fatty acid elongation	1	63	7	5615	0.00250937	0.0241142	12.7324	circRNA_05151|NC_000005.10:60748267_60772093_-
path:hsa00120	Primary bile acid biosynthesis	1	63	7	5615	0.00250937	0.0241142	12.7324	circRNA_15370|NC_000020.11:45848450_45848675_-
path:hsa04932	Non-alcoholic fatty liver disease (NAFLD)	5	63	125	5615	0.00259913	0.0241142	3.56508	circRNA_00452|NC_000001.11:46055795_46080750_-; circRNA_03586|NC_000003.12:119843255_119863605_-; circRNA_06439|NC_000006.12:136669283_136698682_-; circRNA_06441|NC_000006.12:136694140_136698682_-; circRNA_15254|NC_000020.11:34457390_34471515_+
path:hsa04210	Apoptosis	6	63	173	5615	0.00301507	0.0265009	3.09111	circRNA_00452|NC_000001.11:46055795_46080750_-; circRNA_06439|NC_000006.12:136669283_136698682_-; circRNA_06441|NC_000006.12:136694140_136698682_-; circRNA_10264|NC_000011.10:108267171_108267342_+; circRNA_10529|NC_000012.12:26595465_26602706_-; circRNA_11343|NC_000013.11:24477701_24493733_-
path:hsa00590	Arachidonic acid metabolism	1	63	10	5615	0.00526173	0.040685	8.9127	circRNA_01274|NC_000001.11:186893011_186894211_+
path:hsa04340	Hedgehog signaling pathway	2	63	32	5615	0.00529556	0.040685	5.57044	circRNA_03586|NC_000003.12:119843255_119863605_-; circRNA_05656|NC_000005.10:149509879_149513209_-
path:hsa04666	Fc gamma R-mediated phagocytosis	6	63	192	5615	0.00535971	0.040685	2.78522	circRNA_00452|NC_000001.11:46055795_46080750_-; circRNA_01274|NC_000001.11:186893011_186894211_+; circRNA_02866|NC_000002.12:218238664_218239484_+; circRNA_08058|NC_000008.11:130152736_130169067_-; circRNA_13478|NC_000016.10:81854444_81870935_+; circRNA_14135|NC_000017.11:66496201_66514466_+
path:hsa00030	Pentose phosphate pathway	1	63	11	5615	0.0063847	0.0444269	8.10245	circRNA_00074|NC_000001.11:10411418_10413251_+
path:hsa05204	Chemical carcinogenesis	1	63	11	5615	0.0063847	0.0444269	8.10245	circRNA_04804|NC_000004.12:139695197_139704196_+
path:hsa03410	Base excision repair	2	63	36	5615	0.0073845	0.0493285	4.9515	circRNA_04943|NC_000004.12:177351380_177353728_+; circRNA_11343|NC_000013.11:24477701_24493733_-
path:hsa04540	Gap junction	4	63	111	5615	0.00779799	0.0500871	3.21178	circRNA_04892|NC_000004.12:155696756_155722192_+; circRNA_09251|NC_000010.11:52280789_52290290_+; circRNA_10529|NC_000012.12:26595465_26602706_-; circRNA_14135|NC_000017.11:66496201_66514466_+
path:hsa04921	Oxytocin signaling pathway	6	63	208	5615	0.00822978	0.0509027	2.57097	circRNA_00452|NC_000001.11:46055795_46080750_-; circRNA_01274|NC_000001.11:186893011_186894211_+; circRNA_01637|NC_000002.12:11286539_11287736_-; circRNA_04892|NC_000004.12:155696756_155722192_+; circRNA_10529|NC_000012.12:26595465_26602706_-; circRNA_14135|NC_000017.11:66496201_66514466_+
path:hsa04070	Phosphatidylinositol signaling system	5	63	170	5615	0.0114994	0.068196	2.62138	circRNA_00452|NC_000001.11:46055795_46080750_-; circRNA_07851|NC_000008.11:91018390_91024366_-; circRNA_10529|NC_000012.12:26595465_26602706_-; circRNA_13478|NC_000016.10:81854444_81870935_+; circRNA_14135|NC_000017.11:66496201_66514466_+
path:hsa00533	Glycosaminoglycan biosynthesis - keratan sulfate	1	63	15	5615	0.0118424	0.068196	5.9418	circRNA_12073|NC_000014.9:65561337_65629606_+
path:hsa04370	VEGF signaling pathway	4	63	126	5615	0.0130759	0.0727892	2.82943	circRNA_00452|NC_000001.11:46055795_46080750_-; circRNA_01274|NC_000001.11:186893011_186894211_+; circRNA_13478|NC_000016.10:81854444_81870935_+; circRNA_14135|NC_000017.11:66496201_66514466_+
path:hsa04913	Ovarian Steroidogenesis	1	63	17	5615	0.0151196	0.0750881	5.24276	circRNA_01274|NC_000001.11:186893011_186894211_+
path:hsa00450	Selenocompound metabolism	1	63	17	5615	0.0151196	0.0750881	5.24276	circRNA_04678|NC_000004.12:107682015_107701285_-
path:hsa00310	Lysine degradation	4	63	131	5615	0.0152702	0.0750881	2.72143	circRNA_03256|NC_000003.12:47062163_47067118_-; circRNA_07422|NC_000007.14:152249876_152250966_-; circRNA_08858|NC_000009.12:137754171_137762820_+; circRNA_08860|NC_000009.12:137790848_137818138_+
path:hsa04923	Regulation of lipolysis in adipocyte	2	63	47	5615	0.0153708	0.0750881	3.79264	circRNA_00452|NC_000001.11:46055795_46080750_-; circRNA_09251|NC_000010.11:52280789_52290290_+
path:hsa04933	AGE-RAGE signaling pathway in diabetic complications	4	63	132	5615	0.015737	0.0750881	2.70082	circRNA_00452|NC_000001.11:46055795_46080750_-; circRNA_03147|NC_000003.12:30671638_30674246_+; circRNA_13478|NC_000016.10:81854444_81870935_+; circRNA_14135|NC_000017.11:66496201_66514466_+
path:hsa04664	Fc epsilon RI signaling pathway	4	63	133	5615	0.0162133	0.0752118	2.68051	circRNA_00452|NC_000001.11:46055795_46080750_-; circRNA_01274|NC_000001.11:186893011_186894211_+; circRNA_13478|NC_000016.10:81854444_81870935_+; circRNA_14135|NC_000017.11:66496201_66514466_+
path:hsa05110	Vibrio cholerae infection	2	63	49	5615	0.0171911	0.0775924	3.63784	circRNA_13478|NC_000016.10:81854444_81870935_+; circRNA_14135|NC_000017.11:66496201_66514466_+
path:hsa04960	Aldosterone-regulated sodium reabsorption	2	63	50	5615	0.0181447	0.079741	3.56508	circRNA_00452|NC_000001.11:46055795_46080750_-; circRNA_14135|NC_000017.11:66496201_66514466_+
path:hsa04725	Cholinergic synapse	4	63	140	5615	0.0198196	0.0848684	2.54649	circRNA_00452|NC_000001.11:46055795_46080750_-; circRNA_06124|NC_000006.12:72647932_72648904_+; circRNA_10529|NC_000012.12:26595465_26602706_-; circRNA_14135|NC_000017.11:66496201_66514466_+
path:hsa05217	Basal cell carcinoma	1	63	20	5615	0.020673	0.0863097	4.45635	circRNA_03586|NC_000003.12:119843255_119863605_-
path:hsa04713	Circadian entrainment	3	63	95	5615	0.0214207	0.0872501	2.81454	circRNA_04892|NC_000004.12:155696756_155722192_+; circRNA_09251|NC_000010.11:52280789_52290290_+; circRNA_14135|NC_000017.11:66496201_66514466_+
path:hsa04610	Complement and coagulation cascades	1	63	22	5615	0.0247764	0.0985158	4.05123	circRNA_01363|NC_000001.11:207757014_207759724_+
path:hsa04971	Gastric acid secretion	2	63	58	5615	0.0268207	0.102548	3.07334	circRNA_10529|NC_000012.12:26595465_26602706_-; circRNA_14135|NC_000017.11:66496201_66514466_+
path:hsa04726	Serotonergic synapse	3	63	103	5615	0.0278491	0.102548	2.59593	circRNA_01274|NC_000001.11:186893011_186894211_+; circRNA_10529|NC_000012.12:26595465_26602706_-; circRNA_14135|NC_000017.11:66496201_66514466_+
path:hsa05014	Amyotrophic lateral sclerosis (ALS)	2	63	59	5615	0.0280363	0.102548	3.02125	circRNA_06439|NC_000006.12:136669283_136698682_-; circRNA_06441|NC_000006.12:136694140_136698682_-
path:hsa04722	Neurotrophin signaling pathway	5	63	208	5615	0.0282468	0.102548	2.14248	circRNA_00452|NC_000001.11:46055795_46080750_-; circRNA_03586|NC_000003.12:119843255_119863605_-; circRNA_06439|NC_000006.12:136669283_136698682_-; circRNA_06441|NC_000006.12:136694140_136698682_-; circRNA_13478|NC_000016.10:81854444_81870935_+
path:hsa05143	African trypanosomiasis	1	63	26	5615	0.0338763	0.111464	3.42796	circRNA_14135|NC_000017.11:66496201_66514466_+
path:hsa05162	Measles	3	63	110	5615	0.0343289	0.111464	2.43074	circRNA_00452|NC_000001.11:46055795_46080750_-; circRNA_01363|NC_000001.11:207757014_207759724_+; circRNA_03586|NC_000003.12:119843255_119863605_-
path:hsa04668	TNF signaling pathway	4	63	162	5615	0.0344651	0.111464	2.20067	circRNA_00452|NC_000001.11:46055795_46080750_-; circRNA_06439|NC_000006.12:136669283_136698682_-; circRNA_06441|NC_000006.12:136694140_136698682_-; circRNA_15254|NC_000020.11:34457390_34471515_+
path:hsa04022	cGMP - PKG signaling pathway	5	63	219	5615	0.0351336	0.111464	2.03486	circRNA_00452|NC_000001.11:46055795_46080750_-; circRNA_01637|NC_000002.12:11286539_11287736_-; circRNA_04892|NC_000004.12:155696756_155722192_+; circRNA_09251|NC_000010.11:52280789_52290290_+; circRNA_10529|NC_000012.12:26595465_26602706_-
path:hsa05210	Colorectal cancer	3	63	111	5615	0.0353207	0.111464	2.40884	circRNA_00452|NC_000001.11:46055795_46080750_-; circRNA_03147|NC_000003.12:30671638_30674246_+; circRNA_03586|NC_000003.12:119843255_119863605_-
path:hsa05131	Shigellosis	3	63	111	5615	0.0353207	0.111464	2.40884	circRNA_01637|NC_000002.12:11286539_11287736_-; circRNA_02866|NC_000002.12:218238664_218239484_+; circRNA_03597|NC_000003.12:121647319_121657352_-
path:hsa05132	Salmonella infection	3	63	112	5615	0.0363292	0.111464	2.38733	circRNA_01637|NC_000002.12:11286539_11287736_-; circRNA_02866|NC_000002.12:218238664_218239484_+; circRNA_12299|NC_000014.9:102040236_102040673_+
path:hsa04390	Hippo signaling pathway	3	63	112	5615	0.0363292	0.111464	2.38733	circRNA_03147|NC_000003.12:30671638_30674246_+; circRNA_03586|NC_000003.12:119843255_119863605_-; circRNA_07902|NC_000008.11:98526742_98596169_-
path:hsa04014	Ras signaling pathway	6	63	281	5615	0.0367096	0.111464	1.90307	circRNA_00452|NC_000001.11:46055795_46080750_-; circRNA_01274|NC_000001.11:186893011_186894211_+; circRNA_05826|NC_000006.12:532469_534580_-; circRNA_10381|NC_000011.10:128484823_128490576_-; circRNA_13478|NC_000016.10:81854444_81870935_+; circRNA_14135|NC_000017.11:66496201_66514466_+
path:hsa05214	Glioma	3	63	114	5615	0.038396	0.114502	2.34545	circRNA_00452|NC_000001.11:46055795_46080750_-; circRNA_13478|NC_000016.10:81854444_81870935_+; circRNA_14135|NC_000017.11:66496201_66514466_+
path:hsa04662	B cell receptor signaling pathway	4	63	168	5615	0.0393833	0.115386	2.12207	circRNA_00452|NC_000001.11:46055795_46080750_-; circRNA_03586|NC_000003.12:119843255_119863605_-; circRNA_13478|NC_000016.10:81854444_81870935_+; circRNA_14575|NC_000018.10:58696366_58700591_+
path:hsa04514	Cell adhesion molecules (CAMs)	2	63	70	5615	0.0433102	0.124704	2.54649	circRNA_14622|NC_000018.10:69935732_69947433_-; circRNA_14623|NC_000018.10:69935732_69947532_-
path:hsa00600	Sphingolipid metabolism	1	63	30	5615	0.0440686	0.124737	2.9709	circRNA_09248|NC_000010.11:50460673_50466932_-
path:hsa04972	Pancreatic secretion	2	63	72	5615	0.0464557	0.129302	2.47575	circRNA_10529|NC_000012.12:26595465_26602706_-; circRNA_14135|NC_000017.11:66496201_66514466_+
path:hsa00760	Nicotinate and nicotinamide metabolism	1	63	32	5615	0.0495394	0.132759	2.78522	circRNA_09585|NC_000010.11:103139406_103181328_-
path:hsa05223	Non-small cell lung cancer	3	63	124	5615	0.0497318	0.132759	2.1563	circRNA_00452|NC_000001.11:46055795_46080750_-; circRNA_13478|NC_000016.10:81854444_81870935_+; circRNA_14135|NC_000017.11:66496201_66514466_+
path:hsa04211	Longevity regulating pathway - mammal	3	63	125	5615	0.0509572	0.132759	2.13905	circRNA_00452|NC_000001.11:46055795_46080750_-; circRNA_08858|NC_000009.12:137754171_137762820_+; circRNA_08860|NC_000009.12:137790848_137818138_+
path:hsa04924	Renin secretion	2	63	75	5615	0.0513811	0.132759	2.37672	circRNA_04892|NC_000004.12:155696756_155722192_+; circRNA_10529|NC_000012.12:26595465_26602706_-
path:hsa05205	Proteoglycans in cancer	6	63	303	5615	0.0516729	0.132759	1.76489	circRNA_00452|NC_000001.11:46055795_46080750_-; circRNA_01637|NC_000002.12:11286539_11287736_-; circRNA_03597|NC_000003.12:121647319_121657352_-; circRNA_10529|NC_000012.12:26595465_26602706_-; circRNA_13478|NC_000016.10:81854444_81870935_+; circRNA_14135|NC_000017.11:66496201_66514466_+
path:hsa04728	Dopaminergic synapse	4	63	182	5615	0.0524678	0.132759	1.95883	circRNA_01387|NC_000001.11:212342188_212347406_+; circRNA_03586|NC_000003.12:119843255_119863605_-; circRNA_10529|NC_000012.12:26595465_26602706_-; circRNA_14135|NC_000017.11:66496201_66514466_+
path:hsa04918	Thyroid hormone synthesis	2	63	77	5615	0.0548007	0.135669	2.31499	circRNA_10529|NC_000012.12:26595465_26602706_-; circRNA_14135|NC_000017.11:66496201_66514466_+
path:hsa04130	SNARE interactions in vesicular transport	1	63	34	5615	0.0552424	0.135669	2.62138	circRNA_09993|NC_000011.10:62827155_62827631_-
path:hsa04020	Calcium signaling pathway	3	63	131	5615	0.0586579	0.141969	2.04108	circRNA_10529|NC_000012.12:26595465_26602706_-; circRNA_13478|NC_000016.10:81854444_81870935_+; circRNA_14135|NC_000017.11:66496201_66514466_+
path:hsa04064	NF-kappa B signaling pathway	3	63	132	5615	0.0599992	0.143141	2.02561	circRNA_10264|NC_000011.10:108267171_108267342_+; circRNA_13478|NC_000016.10:81854444_81870935_+; circRNA_14575|NC_000018.10:58696366_58700591_+
path:hsa04072	Phospholipase D signaling pathway	4	63	191	5615	0.0620843	0.144001	1.86653	circRNA_00452|NC_000001.11:46055795_46080750_-; circRNA_01274|NC_000001.11:186893011_186894211_+; circRNA_13478|NC_000016.10:81854444_81870935_+; circRNA_14135|NC_000017.11:66496201_66514466_+
path:hsa04670	Leukocyte transendothelial migration	4	63	191	5615	0.0620843	0.144001	1.86653	circRNA_00452|NC_000001.11:46055795_46080750_-; circRNA_01637|NC_000002.12:11286539_11287736_-; circRNA_13478|NC_000016.10:81854444_81870935_+; circRNA_14135|NC_000017.11:66496201_66514466_+
path:hsa04612	Antigen processing and presentation	1	63	37	5615	0.0642042	0.144572	2.40884	circRNA_05538|NC_000005.10:133092700_133099652_+
path:hsa04919	Thyroid hormone signaling pathway	5	63	255	5615	0.0649254	0.144572	1.74759	circRNA_00452|NC_000001.11:46055795_46080750_-; circRNA_03586|NC_000003.12:119843255_119863605_-; circRNA_11136|NC_000012.12:116236821_116237705_-; circRNA_13478|NC_000016.10:81854444_81870935_+; circRNA_14135|NC_000017.11:66496201_66514466_+
path:hsa04012	ErbB signaling pathway	4	63	195	5615	0.066662	0.144572	1.82825	circRNA_00452|NC_000001.11:46055795_46080750_-; circRNA_03586|NC_000003.12:119843255_119863605_-; circRNA_13478|NC_000016.10:81854444_81870935_+; circRNA_14135|NC_000017.11:66496201_66514466_+
path:hsa04973	Carbohydrate digestion and absorption	1	63	38	5615	0.067294	0.144572	2.34545	circRNA_00452|NC_000001.11:46055795_46080750_-
path:hsa00240	Pyrimidine metabolism	2	63	84	5615	0.0676027	0.144572	2.12207	circRNA_00470|NC_000001.11:47374909_47375293_+; circRNA_09585|NC_000010.11:103139406_103181328_-
path:hsa03040	Spliceosome	2	63	84	5615	0.0676027	0.144572	2.12207	circRNA_05560|NC_000005.10:134781133_134782086_+; circRNA_16161|NC_000023.11:123610918_123614189_-
path:hsa04912	GnRH signaling pathway	3	63	138	5615	0.0683902	0.144572	1.93754	circRNA_01274|NC_000001.11:186893011_186894211_+; circRNA_10529|NC_000012.12:26595465_26602706_-; circRNA_14135|NC_000017.11:66496201_66514466_+
path:hsa00565	Ether lipid metabolism	1	63	39	5615	0.0704326	0.147028	2.28531	circRNA_01274|NC_000001.11:186893011_186894211_+
path:hsa04310	Wnt signaling pathway	4	63	200	5615	0.0726458	0.149776	1.78254	circRNA_01637|NC_000002.12:11286539_11287736_-; circRNA_03586|NC_000003.12:119843255_119863605_-; circRNA_05656|NC_000005.10:149509879_149513209_-; circRNA_14135|NC_000017.11:66496201_66514466_+
path:hsa04724	Glutamatergic synapse	3	63	143	5615	0.0758267	0.154428	1.8698	circRNA_01274|NC_000001.11:186893011_186894211_+; circRNA_10529|NC_000012.12:26595465_26602706_-; circRNA_14135|NC_000017.11:66496201_66514466_+
path:hsa04925	Aldosterone synthesis and secretion	2	63	89	5615	0.0775104	0.155955	2.00285	circRNA_10529|NC_000012.12:26595465_26602706_-; circRNA_14135|NC_000017.11:66496201_66514466_+
path:hsa05231	Choline metabolism in cancer	3	63	145	5615	0.0789126	0.156886	1.84401	circRNA_00452|NC_000001.11:46055795_46080750_-; circRNA_01274|NC_000001.11:186893011_186894211_+; circRNA_14135|NC_000017.11:66496201_66514466_+
path:hsa04320	Dorso-ventral axis formation	1	63	43	5615	0.0834466	0.160586	2.07272	circRNA_10381|NC_000011.10:128484823_128490576_-
path:hsa04962	Vasopressin-regulated water reabsorption	1	63	43	5615	0.0834466	0.160586	2.07272	circRNA_12299|NC_000014.9:102040236_102040673_+
path:hsa04931	Insulin resistance	3	63	148	5615	0.0836587	0.160586	1.80663	circRNA_00452|NC_000001.11:46055795_46080750_-; circRNA_03586|NC_000003.12:119843255_119863605_-; circRNA_09544|NC_000010.11:101792839_101807901_-
path:hsa04360	Axon guidance	5	63	275	5615	0.0864695	0.164095	1.62049	circRNA_00452|NC_000001.11:46055795_46080750_-; circRNA_01637|NC_000002.12:11286539_11287736_-; circRNA_03586|NC_000003.12:119843255_119863605_-; circRNA_13478|NC_000016.10:81854444_81870935_+; circRNA_14135|NC_000017.11:66496201_66514466_+
path:hsa05213	Endometrial cancer	2	63	94	5615	0.0880212	0.165163	1.89632	circRNA_00452|NC_000001.11:46055795_46080750_-; circRNA_03586|NC_000003.12:119843255_119863605_-
path:hsa00230	Purine metabolism	3	63	152	5615	0.0902029	0.167377	1.75909	circRNA_04678|NC_000004.12:107682015_107701285_-; circRNA_04892|NC_000004.12:155696756_155722192_+; circRNA_09585|NC_000010.11:103139406_103181328_-
path:hsa04740	Olfactory transduction	1	63	46	5615	0.0936512	0.169257	1.93754	circRNA_09251|NC_000010.11:52280789_52290290_+
path:hsa04917	Prolactin signaling pathway	2	63	97	5615	0.094604	0.169257	1.83767	circRNA_00452|NC_000001.11:46055795_46080750_-; circRNA_03586|NC_000003.12:119843255_119863605_-
path:hsa04723	Retrograde endocannabinoid signaling	2	63	97	5615	0.094604	0.169257	1.83767	circRNA_10529|NC_000012.12:26595465_26602706_-; circRNA_14135|NC_000017.11:66496201_66514466_+
path:hsa05100	Bacterial invasion of epithelial cells	3	63	155	5615	0.0952702	0.169257	1.72504	circRNA_00452|NC_000001.11:46055795_46080750_-; circRNA_02866|NC_000002.12:218238664_218239484_+; circRNA_03597|NC_000003.12:121647319_121657352_-
path:hsa03015	mRNA surveillance pathway	3	63	158	5615	0.100471	0.175082	1.69228	circRNA_01387|NC_000001.11:212342188_212347406_+; circRNA_06231|NC_000006.12:88844357_88853764_-; circRNA_13135|NC_000016.10:11894954_11898035_-
path:hsa04146	Peroxisome	1	63	48	5615	0.100646	0.175082	1.85681	circRNA_15370|NC_000020.11:45848450_45848675_-
path:hsa05146	Amoebiasis	2	63	101	5615	0.103689	0.175454	1.76489	circRNA_00452|NC_000001.11:46055795_46080750_-; circRNA_14135|NC_000017.11:66496201_66514466_+
path:hsa04916	Melanogenesis	2	63	101	5615	0.103689	0.175454	1.76489	circRNA_03586|NC_000003.12:119843255_119863605_-; circRNA_14135|NC_000017.11:66496201_66514466_+
path:hsa04380	Osteoclast differentiation	3	63	160	5615	0.104011	0.175454	1.67113	circRNA_00452|NC_000001.11:46055795_46080750_-; circRNA_03147|NC_000003.12:30671638_30674246_+; circRNA_13478|NC_000016.10:81854444_81870935_+
path:hsa04066	HIF-1 signaling pathway	3	63	161	5615	0.105803	0.176691	1.66075	circRNA_00452|NC_000001.11:46055795_46080750_-; circRNA_13478|NC_000016.10:81854444_81870935_+; circRNA_14135|NC_000017.11:66496201_66514466_+
path:hsa04930	Type II diabetes mellitus	1	63	50	5615	0.107783	0.178215	1.78254	circRNA_00452|NC_000001.11:46055795_46080750_-
path:hsa04261	Adrenergic signaling in cardiomyocytes	3	63	166	5615	0.114974	0.187289	1.61073	circRNA_00452|NC_000001.11:46055795_46080750_-; circRNA_01387|NC_000001.11:212342188_212347406_+; circRNA_14135|NC_000017.11:66496201_66514466_+
path:hsa04150	mTOR signaling pathway	2	63	106	5615	0.115514	0.187289	1.68164	circRNA_00452|NC_000001.11:46055795_46080750_-; circRNA_14135|NC_000017.11:66496201_66514466_+
path:hsa05202	Transcriptional misregulation in cancers	4	63	234	5615	0.120815	0.194	1.52354	circRNA_03147|NC_000003.12:30671638_30674246_+; circRNA_04512|NC_000004.12:78826037_78851056_+; circRNA_10264|NC_000011.10:108267171_108267342_+; circRNA_12073|NC_000014.9:65561337_65629606_+
path:hsa04510	Focal adhesion	4	63	238	5615	0.127297	0.202463	1.49793	circRNA_00452|NC_000001.11:46055795_46080750_-; circRNA_01637|NC_000002.12:11286539_11287736_-; circRNA_03586|NC_000003.12:119843255_119863605_-; circRNA_14135|NC_000017.11:66496201_66514466_+
path:hsa04911	Insulin secretion	1	63	56	5615	0.129951	0.204734	1.59155	circRNA_14135|NC_000017.11:66496201_66514466_+
path:hsa04010	MAPK signaling pathway	6	63	380	5615	0.131451	0.205162	1.40727	circRNA_01274|NC_000001.11:186893011_186894211_+; circRNA_03147|NC_000003.12:30671638_30674246_+; circRNA_06439|NC_000006.12:136669283_136698682_-; circRNA_06441|NC_000006.12:136694140_136698682_-; circRNA_07902|NC_000008.11:98526742_98596169_-; circRNA_14135|NC_000017.11:66496201_66514466_+
path:hsa04910	Insulin signaling pathway	3	63	176	5615	0.134331	0.207716	1.51921	circRNA_00452|NC_000001.11:46055795_46080750_-; circRNA_03586|NC_000003.12:119843255_119863605_-; circRNA_06635|NC_000007.14:677229_711527_-
path:hsa04530	Tight junction	2	63	115	5615	0.138007	0.211442	1.55003	circRNA_03597|NC_000003.12:121647319_121657352_-; circRNA_14135|NC_000017.11:66496201_66514466_+
path:hsa05200	Pathways in cancer	7	63	465	5615	0.146926	0.22306	1.3417	circRNA_00452|NC_000001.11:46055795_46080750_-; circRNA_01637|NC_000002.12:11286539_11287736_-; circRNA_03147|NC_000003.12:30671638_30674246_+; circRNA_03586|NC_000003.12:119843255_119863605_-; circRNA_10381|NC_000011.10:128484823_128490576_-; circRNA_13478|NC_000016.10:81854444_81870935_+; circRNA_14135|NC_000017.11:66496201_66514466_+
path:hsa04550	Signaling pathways regulating pluripotency of stem cells	2	63	120	5615	0.15111	0.227346	1.48545	circRNA_00452|NC_000001.11:46055795_46080750_-; circRNA_03586|NC_000003.12:119843255_119863605_-
path:hsa04915	Estrogen signaling pathway	2	63	121	5615	0.153778	0.229294	1.47317	circRNA_00452|NC_000001.11:46055795_46080750_-; circRNA_10529|NC_000012.12:26595465_26602706_-
path:hsa05218	Melanoma	1	63	63	5615	0.157001	0.232029	1.41471	circRNA_00452|NC_000001.11:46055795_46080750_-
path:hsa04810	Regulation of actin cytoskeleton	5	63	332	5615	0.166691	0.244188	1.34227	circRNA_00452|NC_000001.11:46055795_46080750_-; circRNA_01637|NC_000002.12:11286539_11287736_-; circRNA_02866|NC_000002.12:218238664_218239484_+; circRNA_05248|NC_000005.10:76697987_76701213_+; circRNA_05688|NC_000005.10:157294783_157304366_+
path:hsa05164	Influenza A	3	63	193	5615	0.170056	0.244882	1.38539	circRNA_00452|NC_000001.11:46055795_46080750_-; circRNA_03586|NC_000003.12:119843255_119863605_-; circRNA_14135|NC_000017.11:66496201_66514466_+
path:hsa05212	Pancreatic cancer	2	63	127	5615	0.170098	0.244882	1.40357	circRNA_00452|NC_000001.11:46055795_46080750_-; circRNA_03147|NC_000003.12:30671638_30674246_+
path:hsa05142	Chagas disease (American trypanosomiasis)	2	63	128	5615	0.172866	0.246741	1.39261	circRNA_00452|NC_000001.11:46055795_46080750_-; circRNA_03147|NC_000003.12:30671638_30674246_+
path:hsa04727	GABAergic synapse	1	63	68	5615	0.176929	0.249759	1.31069	circRNA_14135|NC_000017.11:66496201_66514466_+
path:hsa04720	Long-term potentiation	2	63	130	5615	0.178443	0.249759	1.37118	circRNA_10529|NC_000012.12:26595465_26602706_-; circRNA_14135|NC_000017.11:66496201_66514466_+
path:hsa04213	Longevity regulating pathway - multiple species	1	63	69	5615	0.180963	0.249759	1.2917	circRNA_00452|NC_000001.11:46055795_46080750_-
path:hsa05031	Amphetamine addiction	1	63	69	5615	0.180963	0.249759	1.2917	circRNA_14135|NC_000017.11:66496201_66514466_+
path:hsa04961	Endocrine and other factor-regulated calcium reabsorption	1	63	70	5615	0.185012	0.253254	1.27324	circRNA_14135|NC_000017.11:66496201_66514466_+
path:hsa05169	Epstein-Barr virus infection	4	63	273	5615	0.190382	0.257315	1.30589	circRNA_00452|NC_000001.11:46055795_46080750_-; circRNA_03586|NC_000003.12:119843255_119863605_-; circRNA_12611|NC_000015.10:55951376_55966546_-; circRNA_13478|NC_000016.10:81854444_81870935_+
path:hsa04650	Natural killer cell mediated cytotoxicity	3	63	203	5615	0.192512	0.257315	1.31715	circRNA_00452|NC_000001.11:46055795_46080750_-; circRNA_13478|NC_000016.10:81854444_81870935_+; circRNA_14135|NC_000017.11:66496201_66514466_+
path:hsa05220	Chronic myeloid leukemia	2	63	135	5615	0.192601	0.257315	1.3204	circRNA_00452|NC_000001.11:46055795_46080750_-; circRNA_03147|NC_000003.12:30671638_30674246_+
path:hsa05010	Alzheimer's disease	2	63	137	5615	0.198345	0.262885	1.30112	circRNA_03586|NC_000003.12:119843255_119863605_-; circRNA_10529|NC_000012.12:26595465_26602706_-
path:hsa00510	N-Glycan biosynthesis	1	63	74	5615	0.201333	0.264746	1.20442	circRNA_12073|NC_000014.9:65561337_65629606_+
path:hsa01200	Carbon metabolism	1	63	75	5615	0.205442	0.268037	1.18836	circRNA_00074|NC_000001.11:10411418_10413251_+
path:hsa04060	Cytokine-cytokine receptor interaction	1	63	76	5615	0.20956	0.269714	1.17272	circRNA_03147|NC_000003.12:30671638_30674246_+
path:hsa04114	Oocyte meiosis	2	63	141	5615	0.209957	0.269714	1.26421	circRNA_01387|NC_000001.11:212342188_212347406_+; circRNA_10529|NC_000012.12:26595465_26602706_-
path:hsa05230	Central carbon metabolism in cancer	1	63	77	5615	0.213687	0.27241	1.15749	circRNA_00452|NC_000001.11:46055795_46080750_-
path:hsa05215	Prostate cancer	2	63	145	5615	0.221723	0.280513	1.22934	circRNA_00452|NC_000001.11:46055795_46080750_-; circRNA_03586|NC_000003.12:119843255_119863605_-
path:hsa05166	HTLV-I infection	5	63	367	5615	0.227713	0.285926	1.21426	circRNA_00452|NC_000001.11:46055795_46080750_-; circRNA_03147|NC_000003.12:30671638_30674246_+; circRNA_03586|NC_000003.12:119843255_119863605_-; circRNA_10264|NC_000011.10:108267171_108267342_+; circRNA_10381|NC_000011.10:128484823_128490576_-
path:hsa04110	Cell cycle	3	63	222	5615	0.237544	0.295154	1.20442	circRNA_03586|NC_000003.12:119843255_119863605_-; circRNA_08576|NC_000009.12:96522506_96565483_-; circRNA_10264|NC_000011.10:108267171_108267342_+
path:hsa00564	Glycerophospholipid metabolism	1	63	83	5615	0.238598	0.295154	1.07382	circRNA_01274|NC_000001.11:186893011_186894211_+
path:hsa05222	Small cell lung cancer	1	63	84	5615	0.242768	0.297174	1.06104	circRNA_00452|NC_000001.11:46055795_46080750_-
path:hsa05211	Renal cell carcinoma	2	63	153	5615	0.245642	0.297174	1.16506	circRNA_00452|NC_000001.11:46055795_46080750_-; circRNA_10381|NC_000011.10:128484823_128490576_-
path:hsa05032	Morphine addiction	1	63	85	5615	0.246942	0.297174	1.04855	circRNA_14135|NC_000017.11:66496201_66514466_+
path:hsa04660	T cell receptor signaling pathway	3	63	226	5615	0.247348	0.297174	1.1831	circRNA_00452|NC_000001.11:46055795_46080750_-; circRNA_03586|NC_000003.12:119843255_119863605_-; circRNA_14575|NC_000018.10:58696366_58700591_+
path:hsa03460	Fanconi anemia pathway	1	63	88	5615	0.259482	0.309525	1.01281	circRNA_14556|NC_000018.10:54277703_54287411_+
path:hsa04015	Rap1 signaling pathway	3	63	234	5615	0.267227	0.315005	1.14265	circRNA_00452|NC_000001.11:46055795_46080750_-; circRNA_09064|NC_000010.11:26500819_26511906_+; circRNA_14135|NC_000017.11:66496201_66514466_+
path:hsa04115	p53 signaling pathway	1	63	90	5615	0.267849	0.315005	0.9903	circRNA_10264|NC_000011.10:108267171_108267342_+
path:hsa04068	FoxO signaling pathway	3	63	239	5615	0.279809	0.32677	1.11875	circRNA_00452|NC_000001.11:46055795_46080750_-; circRNA_03147|NC_000003.12:30671638_30674246_+; circRNA_10264|NC_000011.10:108267171_108267342_+
path:hsa05145	Toxoplasmosis	1	63	94	5615	0.284583	0.330037	0.948159	circRNA_00452|NC_000001.11:46055795_46080750_-
path:hsa05160	Hepatitis C	2	63	167	5615	0.288409	0.330169	1.06739	circRNA_00452|NC_000001.11:46055795_46080750_-; circRNA_03586|NC_000003.12:119843255_119863605_-
path:hsa04144	Endocytosis	6	63	479	5615	0.289162	0.330169	1.11641	circRNA_00410|NC_000001.11:40406736_40409835_+; circRNA_02866|NC_000002.12:218238664_218239484_+; circRNA_03147|NC_000003.12:30671638_30674246_+; circRNA_08058|NC_000008.11:130152736_130169067_-; circRNA_12611|NC_000015.10:55951376_55966546_-; circRNA_15254|NC_000020.11:34457390_34471515_+
path:hsa04620	Toll-like receptor signaling pathway	1	63	96	5615	0.292942	0.330169	0.928406	circRNA_00452|NC_000001.11:46055795_46080750_-
path:hsa04151	PI3K-Akt signaling pathway	4	63	322	5615	0.293236	0.330169	1.10717	circRNA_00452|NC_000001.11:46055795_46080750_-; circRNA_01387|NC_000001.11:212342188_212347406_+; circRNA_03586|NC_000003.12:119843255_119863605_-; circRNA_14135|NC_000017.11:66496201_66514466_+
path:hsa04152	AMPK signaling pathway	2	63	169	5615	0.294582	0.330169	1.05476	circRNA_00452|NC_000001.11:46055795_46080750_-; circRNA_01387|NC_000001.11:212342188_212347406_+
path:hsa05120	Epithelial cell signaling in Helicobacter pylori infection	1	63	102	5615	0.317939	0.353972	0.873794	circRNA_13478|NC_000016.10:81854444_81870935_+
path:hsa05221	Acute myeloid leukemia	1	63	108	5615	0.342747	0.379064	0.82525	circRNA_00452|NC_000001.11:46055795_46080750_-
path:hsa05206	MicroRNAs in cancer	3	63	269	5615	0.356853	0.392069	0.993981	circRNA_10264|NC_000011.10:108267171_108267342_+; circRNA_13478|NC_000016.10:81854444_81870935_+; circRNA_14135|NC_000017.11:66496201_66514466_+
path:hsa04145	Phagosome	1	63	115	5615	0.371341	0.40532	0.775017	circRNA_12299|NC_000014.9:102040236_102040673_+
path:hsa05161	Hepatitis B	2	63	195	5615	0.375145	0.406813	0.914123	circRNA_00452|NC_000001.11:46055795_46080750_-; circRNA_14135|NC_000017.11:66496201_66514466_+
path:hsa04062	Chemokine signaling pathway	3	63	282	5615	0.390516	0.416413	0.948159	circRNA_00452|NC_000001.11:46055795_46080750_-; circRNA_01637|NC_000002.12:11286539_11287736_-; circRNA_03586|NC_000003.12:119843255_119863605_-
path:hsa04914	Progesterone-mediated oocyte maturation	1	63	120	5615	0.391478	0.416413	0.742725	circRNA_00452|NC_000001.11:46055795_46080750_-
path:hsa04350	TGF-beta signaling pathway	1	63	120	5615	0.391478	0.416413	0.742725	circRNA_03147|NC_000003.12:30671638_30674246_+
path:hsa00562	Inositol phosphate metabolism	1	63	124	5615	0.407389	0.430594	0.718766	circRNA_13478|NC_000016.10:81854444_81870935_+
path:hsa04024	cAMP signaling pathway	2	63	215	5615	0.436149	0.458093	0.829088	circRNA_00452|NC_000001.11:46055795_46080750_-; circRNA_01637|NC_000002.12:11286539_11287736_-
path:hsa04520	Adherens junction	1	63	138	5615	0.461457	0.481645	0.645848	circRNA_03147|NC_000003.12:30671638_30674246_+
path:hsa03013	RNA transport	2	63	235	5615	0.494982	0.513429	0.758528	circRNA_05688|NC_000005.10:157294783_157304366_+; circRNA_16161|NC_000023.11:123610918_123614189_-
path:hsa04922	Glucagon signaling pathway	1	63	148	5615	0.498335	0.513716	0.602209	circRNA_10529|NC_000012.12:26595465_26602706_-
path:hsa04630	Jak-STAT signaling pathway	1	63	166	5615	0.560628	0.574386	0.53691	circRNA_00452|NC_000001.11:46055795_46080750_-
path:hsa04120	Ubiquitin mediated proteolysis	3	63	353	5615	0.566005	0.576359	0.757453	circRNA_09277|NC_000010.11:67988663_68014186_-; circRNA_12611|NC_000015.10:55951376_55966546_-; circRNA_15254|NC_000020.11:34457390_34471515_+
path:hsa04141	Protein processing in endoplasmic reticulum	2	63	269	5615	0.58769	0.594813	0.662654	circRNA_06439|NC_000006.12:136669283_136698682_-; circRNA_06441|NC_000006.12:136694140_136698682_-
path:hsa05152	Tuberculosis	1	63	181	5615	0.608295	0.61196	0.492414	circRNA_14575|NC_000018.10:58696366_58700591_+
path:hsa05203	Viral carcinogenesis	1	63	258	5615	0.793339	0.793339	0.345453	circRNA_00452|NC_000001.11:46055795_46080750_-
